# Supplementary material for: Multivariate piecewise linear regression model to predict radiosensitivity using the association with the genome-wide copy number variation
Source: Front Oncol. 2023 Oct 2;13:1154222. doi: 10.3389/fonc.2023.1154222 (PMC10577171; doi:10.3389/fonc.2023.1154222)
Supplement: Supplementary file 1 [file Table_1.xlsx]

## Sheet: Supp. Table 1
Supplementary Table 1: The association between SF2 and CNV: the significant markers using Spearman rank correlation coefficient after Benjamini-Hochberg correction for multiple testing.
Marker ID	Chromosome	Start position	Gene names	Ensembl gene IDs	Genomic regions	Pearson correlation			Spearman rank correlation
						r	p	q	r	p	q
S-3YLSD	2	19085355	-	-	INTERGENIC	0.451651	7.77103e-08	0.0590439	0.441565	1.62169e-07	0.0473499
C-7KGRE	2	112504727	-	-	INTERGENIC	-0.428915	3.94794e-07	0.0826095	-0.449493	9.11416e-08	0.0473499
C-6ZIYI	4	46310694	GABRA2	ENSG00000151834,	INTRON	0.427128	4.4637e-07	0.0826095	0.44303	1.45951e-07	0.0473499
C-6FQFW	4	46310709	GABRA2	ENSG00000151834	INTRON	0.464613	2.91357e-08	0.0590439	0.451922	7.6165e-08	0.0473499
C-7CYVD	4	126268028	FAT4	ENSG00000196159	INTRON	-0.416902	8.89285e-07	0.0896114	-0.440825	1.71013e-07	0.0473499
S-3EJUZ	11	59948374	MS4A6A	ENSG00000110077	EXON	0.42215	6.26121e-07	0.0896114	0.444296	1.3319e-07	0.0473499
C-5XHWW	16	7029723	RBFOX1	ENSG00000078328	INTRON	-0.379678	9.09352e-06	0.113636	-0.456134	5.56046e-08	0.0473499
C-3EZUM	16	15154283	RRN3, PDXDC1	ENSG00000085721, ENSG00000179889	3UTR, INTRON	0.408042	1.58693e-06	0.0977989	0.441012	1.68734e-07	0.0473499
C-3KFRW	17	50799598	-	-	INTERGENIC	0.407541	1.63894e-06	0.0977989	0.458172	4.7681e-08	0.0473499

## Sheet: Supp. Table 2
	Supplementary Table 2: Piecewise MISO linear regression parameters with gene and functional annotations for mean SF2 for the training set serving as the breakpoint.
Model	Feature	Gene name	Ensembl gene ID	Genomic region	Regulatory feature	Regression coefficient	SE	t	p-value
	Model for normal radiosensitivity subrange
Regular response cell strains	Intercept	-	-	-	-	0.397885	0.00804713	49.4444	1.04168e-52
	C-3IDRA	FOXP1-AS1, FOXP1	ENSG00000244203, ENSG00000114861	Intron, Intron		0.0329689	0.0311485	1.05844	0.293831
	S-3HPTW	-	-	Intergenic		0.162261	0.0356974	4.54545	2.49361e-05
	S-3LRAO	CTD-3012A18.1, RP11-460B17.3	ENSG00000255029, ENSG00000254530	Intron, Intron	Promoter Flanking Region (ENSR00001533279)	-0.194604	0.0394923	-4.92764	6.18643e-06
	C-3FKQP	PROZ	ENSG00000126231	Exon		-0.113461	0.0344945	-3.28925	0.00163539
	C-4DHPL	-	-	Intergenic		-0.0900892	0.0293964	-3.06463	0.00318872
	Model fitted for the radio-sensitive subrange
Radiosensitive cell strains	Intercept	-	-	-	-	0.358762	0.0146412	24.5036	4.18915e-26
	C-3SSUP	FAHD2A	ENSG00000115042	Intron		0.162322	0.0440116	3.68817	0.000656713
	S-4CNHX	ISX, RP1-272J12.1	ENSG00000175329, ENSG00000227895	Intron, Intron	Enhancer (ENSR00001651475)	0.201301	0.0364557	5.5218	2.06656e-06
	C-3YFFB	-	-	Intergenic		0.202667	0.0609863	3.32316	0.00188058
	C-3YKWT	DCC	ENSG00000187323	Intron		-0.242344	0.0788712	-3.07266	0.00376146

## Sheet: Supp. Table 3
Supplementary Table 3: Binding motifs for markers selected for the piecewise MISO linear regression model with mean SF2 for the training set serving as the breakpoint (C-3SSUPP, S-3LRAO and S-4CNHX)
Marker ID	Chromosome	Start position	Binding matrix ID	Motif feature ID	Feature type
C-3SSUP	2	96069524	ENSPFM0007	ENSM00534622147	ALX4::TBX21
C-3SSUP	2	96069524	ENSPFM0007	ENSM00534622147	ALX4::EOMES
C-3SSUP	2	96069541	ENSPFM0537	ENSM00783995942	TEAD4::EOMES
S-3LRAO	11	29548990	ENSPFM0050	ENSM01015619192	CUX1::NHLH1
S-4CNHX	22	35465754	ENSPFM0522	ENSM00995671091	TEAD4::CEBPD
S-4CNHX	22	35465757	ENSPFM0481	ENSM00989250838	RFX3::SRF
S-4CNHX	22	35465758	ENSPFM0207	ENSM00946300947	FOXO1::ETV7
S-4CNHX	22	35465759	ENSPFM0398	ENSM01036465579	MYBL1::FIGLA
S-4CNHX	22	35465760	ENSPFM0328	ENSM00964121588	HOXB2::RFX5
S-4CNHX	22	35465760	ENSPFM0526	ENSM00996557085	TEAD4::CLOCK
S-4CNHX	22	35465761	ENSPFM0476	ENSM00988339132	RFX3::ETV7
S-4CNHX	22	35465762	ENSPFM0098	ENSM00573739188	ELK1::FOXI1
S-4CNHX	22	35465762	ENSPFM0219	ENSM00947866088	GCM1::ELF1
S-4CNHX	22	35465762	ENSPFM0219	ENSM00947866088	GCM1::ELK1
S-4CNHX	22	35465762	ENSPFM0219	ENSM00947866088	GCM2::ELK1
S-4CNHX	22	35465762	ENSPFM0219	ENSM00947866088	GCM1::ETV1
S-4CNHX	22	35465762	ENSPFM0219	ENSM00947866088	GCM1::ETV4
S-4CNHX	22	35465762	ENSPFM0096	ENSM00927263371	ELK1::FOXI1
S-4CNHX	22	35465762	ENSPFM0152	ENSM00937024684	ETV2::NHLH1
S-4CNHX	22	35465762	ENSPFM0218	ENSM00630810563	GCM1::ELK1
S-4CNHX	22	35465762	ENSPFM0200	ENSM00944707502	FOXJ3::TBX21
S-4CNHX	22	35465763	ENSPFM0351	ENSM00968114163	IRF3
S-4CNHX	22	35465765	ENSPFM0484	ENSM00989679034	RUNX3
S-4CNHX	22	35465765	ENSPFM0484	ENSM00989679034	RUNX2
S-4CNHX	22	35465766	ENSPFM0350	ENSM00967883646	IRF2
S-4CNHX	22	35465766	ENSPFM0289	ENSM01030519123	HNF4A
S-4CNHX	22	35465767	ENSPFM0352	ENSM00968345070	IRF5
S-4CNHX	22	35465767	ENSPFM0366	ENSM00970760425	MEF2A
S-4CNHX	22	35465767	ENSPFM0366	ENSM00970760425	MEF2D
S-4CNHX	22	35465767	ENSPFM0366	ENSM00970760425	MEF2B
S-4CNHX	22	35465767	ENSPFM0191	ENSM00943369570	FOXO1::ELF1
S-4CNHX	22	35465767	ENSPFM0191	ENSM00943369570	FOXJ2::ELF1
S-4CNHX	22	35465767	ENSPFM0191	ENSM00943369570	FOXJ3::ELF1
S-4CNHX	22	35465767	ENSPFM0632	ENSM01013075925	ZSCAN4
S-4CNHX	22	35465767	ENSPFM0097	ENSM00927492601	ELK1::FOXI1
S-4CNHX	22	35465767	ENSPFM0304	ENSM01031415768	HOXB13::TBX3
S-4CNHX	22	35465767	ENSPFM0095	ENSM00927035849	ETV2::FOXI1
S-4CNHX	22	35465767	ENSPFM0095	ENSM00927035849	ELK1::FOXI1
S-4CNHX	22	35465767	ENSPFM0180	ENSM00941343534	ETV7::TBX21
S-4CNHX	22	35465767	ENSPFM0099	ENSM00927951706	ELK1::HOXA3
S-4CNHX	22	35465769	ENSPFM0493	ENSM00991489743	SOX6
S-4CNHX	22	35465769	ENSPFM0493	ENSM00991489743	SOX17
S-4CNHX	22	35465769	ENSPFM0002	ENSM00911176146	IRF8
S-4CNHX	22	35465769	ENSPFM0002	ENSM00911176146	IRF7
S-4CNHX	22	35465769	ENSPFM0001	ENSM00910944767	IRF8
S-4CNHX	22	35465769	ENSPFM0001	ENSM00910944767	IRF9
S-4CNHX	22	35465769	ENSPFM0001	ENSM00910944767	IRF5
S-4CNHX	22	35465769	ENSPFM0001	ENSM00910944767	IRF4
S-4CNHX	22	35465770	ENSPFM0182	ENSM01022592421	FLI1::FOXI1
S-4CNHX	22	35465770	ENSPFM0199	ENSM00944487623	FOXJ2
S-4CNHX	22	35465770	ENSPFM0199	ENSM00944487623	FOXJ3
S-4CNHX	22	35465770	ENSPFM0205	ENSM00945842531	ETV2::FOXI1
S-4CNHX	22	35465770	ENSPFM0205	ENSM00945842531	ERF::FOXI1
S-4CNHX	22	35465770	ENSPFM0205	ENSM00945842531	FOXO1::ELF1
S-4CNHX	22	35465770	ENSPFM0205	ENSM00945842531	FOXO1::ELK1
S-4CNHX	22	35465770	ENSPFM0205	ENSM00945842531	FLI1::FOXI1
S-4CNHX	22	35465770	ENSPFM0205	ENSM00945842531	ETV5::FOXI1
S-4CNHX	22	35465770	ENSPFM0205	ENSM00945842531	FOXJ2::ELF1
S-4CNHX	22	35465770	ENSPFM0205	ENSM00945842531	ERF::FOXO1
S-4CNHX	22	35465770	ENSPFM0205	ENSM00945842531	FOXO1::ELK3
S-4CNHX	22	35465770	ENSPFM0205	ENSM00945842531	FOXO1::ETV4
S-4CNHX	22	35465770	ENSPFM0205	ENSM00945842531	FOXO1::FLI1
S-4CNHX	22	35465770	ENSPFM0205	ENSM00945842531	ETV5::FOXO1
S-4CNHX	22	35465770	ENSPFM0077	ENSM00923895797	E2F3::FOXI1
S-4CNHX	22	35465770	ENSPFM0077	ENSM00923895797	E2F3::FOXO6
S-4CNHX	22	35465775	ENSPFM0201	ENSM00944933714	FOXJ3::TBX21
S-4CNHX	22	35465775	ENSPFM0356	ENSM00969248263	KLF13
S-4CNHX	22	35465775	ENSPFM0356	ENSM00969248263	KLF14

## Sheet: Supp. Table 4
Supplementary Table 4: The Mean Relative Errors (MRE) of piecewise MISO linear regression models with breakpoints defined with the dynamic programming algorithm.
Number of segments	Segment ID*	MRE
		Training set	Validation set
2	1	0.0495935	0.105442
	2	0.106572	0.306688
	Overall	0.071206	0.182844
3	1	0.0348145	0.120728
	2	0.0384026	0.111656
	3	0.0888437	0.0831795
	Overall	0.0488149	0.109272
4	1	0.0339512	0.111615
	2	0.0303333	0.0622118
	3	0.0386155	0.0753403
	4	0.0490633	0.275394
	Overall	0.0355812	0.104442
5	1	0.00657507	0.092271
	2	0.00543326	0.0291134
	3	0.0101023	0.0845916
	4	0.00943898	0.0753403
	5	0.00803003	0.275394
	Overall	0.027467	0.0812451
6	1	0.0146532	0.092271
	2	0.0141249	0.0291134
	3	0.01324	0.0342255
	4	0.029864	0.0790944
	5	0.0255871	0.0220697
	6	0.0490633	0.275394
	Overall	0.0222479	0.0686183
* Segments are numbered from 1 to k, where k is the total number of segments. 1st segment includes the most resistant cell strains (for which SF2 is the highest). k-th segment includes the most sensitive cell strains (for which SF2 is the lowest). Overall MRE is the weighted mean of MRE values for all segments.

## Sheet: Supp. Table 5
Supplementary Table 5: Binding motifs for markers used in the piecewise linear regression models with the breakpoints defined with the dynamic programming algorithm (S-3HXEG, C-3SFBP and S-4BQJJ)
Segment ID*	Marker ID	Chromosome	Start position	Binding matrix ID	Motif feature ID	Feature type
2	S-4BQJJ	14	56555783	ENSPFM0332	ENSM00964589919	HOXB2::SOX15
2	S-4BQJJ	14	56555786	ENSPFM0463	ENSM01040933921	POU2F1::SOX2
2	S-4BQJJ	14	56555790	ENSPFM0601	ENSM01008086908	TFAP2C::ONECUT2
2	S-4BQJJ	14	56555793	ENSPFM0499	ENSM01042750947	SOX9
2	S-4BQJJ	14	56555795	ENSPFM0562	ENSM01002130290	TEAD4::HOXB13
2	S-4BQJJ	14	56555796	ENSPFM0296	ENSM00958924063	HOXB2::TBX21
2	S-4BQJJ	14	56555796	ENSPFM0296	ENSM00958924063	HOXA3::EOMES
2	S-4BQJJ	14	56555796	ENSPFM0296	ENSM00958924063	HOXB2::EOMES
2	S-4BQJJ	14	56555796	ENSPFM0310	ENSM00961643759	HOXB2::ESRRB
3	S-3HXEG	1	116349500	ENSPFM0192	ENSM00617101655	FOXJ2::HOXB13
3	S-3HXEG	1	116349511	ENSPFM0575	ENSM00894181526	TEAD4::SOX15
3	S-3HXEG	1	116349514	ENSPFM0020	ENSM00538820192	BARHL2
5	C-3SFBP	5	112513170	ENSPFM0454	ENSM00985043322	POU2F1::EOMES
5	C-3SFBP	5	112513170	ENSPFM0454	ENSM00985043322	POU2F1::TBX21
5	C-3SFBP	5	112513173	ENSPFM0333	ENSM00964609677	HOXB2::SOX15
5	C-3SFBP	5	112513174	ENSPFM0541	ENSM01045232753	TEAD4::ESRRB
5	C-3SFBP	5	112513174	ENSPFM0481	ENSM00989060643	RFX3::SRF
5	C-3SFBP	5	112513175	ENSPFM0473	ENSM01041413082	RFX3
5	C-3SFBP	5	112513175	ENSPFM0473	ENSM01041413082	RFX2
5	C-3SFBP	5	112513175	ENSPFM0473	ENSM01041413082	RFX4
5	C-3SFBP	5	112513175	ENSPFM0473	ENSM01041413082	RFX5
5	C-3SFBP	5	112513176	ENSPFM0222	ENSM01024614868	GCM1::ETV7
5	C-3SFBP	5	112513179	ENSPFM0432	ENSM00981483981	PAX3
5	C-3SFBP	5	112513180	ENSPFM0353	ENSM00968382209	IRF7
5	C-3SFBP	5	112513180	ENSPFM0310	ENSM00961430819	HOXB2::ESRRB
5	C-3SFBP	5	112513182	ENSPFM0407	ENSM00977485363	NFAT5
5	C-3SFBP	5	112513182	ENSPFM0269	ENSM01028300404	GCM2::TBX21
5	C-3SFBP	5	112513183	ENSPFM0471	ENSM00987215620	RARA
5	C-3SFBP	5	112513183	ENSPFM0471	ENSM00987215620	RARG
5	C-3SFBP	5	112513183	ENSPFM0471	ENSM00987215620	RORA
* Segments are numbered from 1 to 5. Segment 1. includes the most resistant cell strains (for which SF2 is the highest). Segment 5. includes the most sensitive cell strains (for which SF2 is the lowest).

## Sheet: Supp. Table 6
Supplementary Table 6: Genomic regions for differentiating markers identified with the quartile-based approach with at least large effect
Marker ID	Ensembl gene IDs	Genomic regions	HGNC symbol	Gene name
C-3ACAI	ENSG00000140563		MCTP2	MCTP2
C-3ADYX	ENSG00000078328	INTRON	RBFOX1	RBFOX1
C-3AEJL	ENSG00000168172	INTRON	HOOK3	HOOK3
C-3AFOS		INTERGENIC
C-3ALLL		INTERGENIC
C-3ALUT	ENSG00000188107	INTRON	EYS	EYS
C-3AMZF	ENSG00000086619	INTRON	ERO1LB	ERO1LB
C-3ANJZ		INTERGENIC
C-3ASMF	ENSG00000080224	INTRON	EPHA6	EPHA6
C-3ATQG	ENSG00000271955	INTRON		RP11-444A22.1
C-3AXKJ		INTERGENIC
C-3AYCQ	ENSG00000122507	INTRON	BBS9	BBS9
C-3AYPP	ENSG00000151062	INTRON	CACNA2D4	CACNA2D4
C-3AYQN	ENSG00000258394	INTRON		CTD-2307P3.1
C-3AYQN	ENSG00000258850	INTRON		RP11-214N1.1
C-3AYZY	ENSG00000253427	INTRON		RP11-103H7.1
C-3AZKS		INTERGENIC
C-3BCHX	ENSG00000062194	INTRON	GPBP1	GPBP1
C-3BDTV		INTERGENIC
C-3BEDL	ENSG00000236230	INTRON		RP11-400N13.1
C-3BEID		INTERGENIC
C-3BEMP	ENSG00000118007	INTRON	STAG1	STAG1
C-3BETO		INTERGENIC
C-3BEVW	ENSG00000204038	EXON		AL359195.1
C-3BGJG		INTERGENIC
C-3BIHC	ENSG00000198089	INTRON	SFI1	SFI1
C-3BIIJ	ENSG00000138759	INTRON	FRAS1	FRAS1
C-3BKJE		INTERGENIC
C-3BKLE	ENSG00000184792	INTRON	OSBP2	OSBP2
C-3BMBH	ENSG00000072657	INTRON	TRHDE	TRHDE
C-3BNFC		INTERGENIC
C-3BPEE		INTERGENIC
C-3BPTA	ENSG00000007392	INTRON	LUC7L	LUC7L
C-3BQBS	ENSG00000184305	INTRON	CCSER1	CCSER1
C-3BQTO		INTERGENIC
C-3BRNU	ENSG00000095002	INTRON	MSH2	MSH2
C-3BSVE	ENSG00000182667	INTRON	NTM	NTM
C-3BTFJ		INTERGENIC
C-3BTJS	ENSG00000227038	INTRON		AC005077.12
C-3BTRE	ENSG00000236451	INTRON		AC067956.1
C-3BWUY		INTERGENIC
C-3BXOH	ENSG00000145216	INTRON	FIP1L1	FIP1L1
C-3BXOH	ENSG00000109220	INTRON	CHIC2	CHIC2
C-3CCJY		INTERGENIC
C-3CEGJ		INTERGENIC
C-3CGKR		INTERGENIC
C-3CILP		INTERGENIC
C-3CLBN	ENSG00000171723	INTRON	GPHN	GPHN
C-3CLNE	ENSG00000047365	INTRON	ARAP2	ARAP2
C-3CMIT	ENSG00000147912	EXON	FBXO10	FBXO10
C-3CMIT	ENSG00000256966	EXON		RP11-613M10.8
C-3CMIT	ENSG00000147912	3UTR	FBXO10	FBXO10
C-3CNRU	ENSG00000100084	INTRON	HIRA	HIRA
C-3CNRU	ENSG00000242259	INTRON	C22orf39	C22orf39
C-3COEY	ENSG00000267374	INTRON	LINC00669	LINC00669
C-3CPUT		INTERGENIC
C-3CQEB	ENSG00000150672	INTRON	DLG2	DLG2
C-3CQFJ	ENSG00000185532	INTRON	PRKG1	PRKG1
C-3CRFB	ENSG00000160746	INTRON	ANO10	ANO10
C-3CRTU	ENSG00000156113	INTRON	KCNMA1	KCNMA1
C-3CSQO	ENSG00000122194	INTRON	PLG	PLG
C-3CUPU	ENSG00000104324	INTRON	CPQ	CPQ
C-3CVMY	ENSG00000148600	INTRON	CDHR1	CDHR1
C-3CWDB	ENSG00000178177	INTRON	LCORL	LCORL
C-3CXYH	ENSG00000150672	INTRON	DLG2	DLG2
C-3CYBZ		INTERGENIC
C-3DAMV	ENSG00000116991	INTRON	SIPA1L2	SIPA1L2
C-3DAZV	ENSG00000203827	INTRON	NBPF16	NBPF16
C-3DCKA	ENSG00000042088	INTRON	TDP1	TDP1
C-3DCVQ	ENSG00000127989	INTRON	MTERF	MTERF
C-3DFCX	ENSG00000183098	INTRON	GPC6	GPC6
C-3DKDI	ENSG00000184305	3UTR	CCSER1	CCSER1
C-3DKWH	ENSG00000197969	INTRON	VPS13A	VPS13A
C-3DLUH	ENSG00000163116	INTRON	STPG2	STPG2
C-3DUDF	ENSG00000078246	INTRON	TULP3	TULP3
C-3DUED		INTERGENIC
C-3DVIR		INTERGENIC
C-3DVJS		INTERGENIC
C-3DVSF	ENSG00000170959	INTRON	DCDC1	DCDC1
C-3DXKV	ENSG00000185008	INTRON	ROBO2	ROBO2
C-3ECNU	ENSG00000165650	3UTR	PDZD8	PDZD8
C-3ECTV		INTERGENIC
C-3EDOU	ENSG00000079739	INTRON	PGM1	PGM1
C-3EFNY		INTERGENIC
C-3EFPX	ENSG00000164398	INTRON	ACSL6	ACSL6
C-3EGCP		INTERGENIC
C-3EJSS	ENSG00000154589	INTRON	LY96	LY96
C-3EKVB		INTERGENIC
C-3EKXY	ENSG00000153246	INTRON	PLA2R1	PLA2R1
C-3EMPF	ENSG00000077157	INTRON	PPP1R12B	PPP1R12B
C-3EOOO		INTERGENIC
C-3EOXW		INTERGENIC
C-3EPFH	ENSG00000167306	EXON	MYO5B	MYO5B
C-3EQNN	ENSG00000226994	INTRON		AC012593.1
C-3ESRO	ENSG00000092978	INTRON	GPATCH2	GPATCH2
C-3ESTK		INTERGENIC
C-3ETPT	ENSG00000113448	INTRON	PDE4D	PDE4D
C-3EVGF	ENSG00000170921	INTRON	TANC2	TANC2
C-3EVGF	ENSG00000233635	INTRON		AC037445.1
C-3EWHE	ENSG00000189283	INTRON	FHIT	FHIT
C-3EYFN		INTERGENIC
C-3EYWA		INTERGENIC
C-3EYZT		INTERGENIC
C-3EYZV	ENSG00000231755	INTRON	CHODL-AS1	CHODL-AS1
C-3EZUM	ENSG00000179889	INTRON	PDXDC1	PDXDC1
C-3EZUM	ENSG00000085721	3UTR	RRN3	RRN3
C-3FAEP	ENSG00000154864	INTRON	PIEZO2	PIEZO2
C-3FBJG	ENSG00000115295	INTRON	CLIP4	CLIP4
C-3FCHY	ENSG00000114439	INTRON	BBX	BBX
C-3FECX		INTERGENIC
C-3FEIB	ENSG00000132334	INTRON	PTPRE	PTPRE
C-3FHUP		INTERGENIC
C-3FIFM	ENSG00000206052	INTRON	DOK6	DOK6
C-3FKQP	ENSG00000126231	EXON	PROZ	PROZ
C-3FLBD		INTERGENIC
C-3FLQD	ENSG00000138738	INTRON	PRDM5	PRDM5
C-3FNGO	ENSG00000005108	INTRON	THSD7A	THSD7A
C-3FNKG		INTERGENIC
C-3FNYT	ENSG00000177311	EXON	ZBTB38	ZBTB38
C-3FSFT	ENSG00000139370	EXON	SLC15A4	SLC15A4
C-3FSFT	ENSG00000139370	3UTR	SLC15A4	SLC15A4
C-3FWQN	ENSG00000185737	INTRON	NRG3	NRG3
C-3FXWM	ENSG00000143473	EXON	KCNH1	KCNH1
C-3FYGF	ENSG00000204842	INTRON	ATXN2	ATXN2
C-3FYMX	ENSG00000151892	INTRON	GFRA1	GFRA1
C-3FZMN		INTERGENIC
C-3FZVM	ENSG00000144278	INTRON	GALNT13	GALNT13
C-3GBUL	ENSG00000215386	INTRON	LINC00478	LINC00478
C-3GDFO	ENSG00000145012	INTRON	LPP	LPP
C-3GDJC		INTERGENIC
C-3GETV	ENSG00000140718	INTRON	FTO	FTO
C-3GGBK		INTERGENIC
C-3GHDR	ENSG00000015676	INTRON	NUDCD3	NUDCD3
C-3GHFR	ENSG00000179399	INTRON	GPC5	GPC5
C-3GLGX		INTERGENIC
C-3GMDO	ENSG00000257022	INTRON		RP11-729I10.2
C-3GMDO	ENSG00000069431	INTRON	ABCC9	ABCC9
C-3GNMB	ENSG00000156671	INTRON	SAMD8	SAMD8
C-3GODP		INTERGENIC
C-3GSIV	ENSG00000115756	INTRON	HPCAL1	HPCAL1
C-3GURN	ENSG00000099991	INTRON	CABIN1	CABIN1
C-3GWJY	ENSG00000133808	INTRON	MICALCL	MICALCL
C-3GXHY	ENSG00000198707	INTRON	CEP290	CEP290
C-3HADM	ENSG00000149256	INTRON	TENM4	TENM4
C-3HAEJ	ENSG00000254787	INTRON		CTD-2537O9.1
C-3HAEJ	ENSG00000150672	INTRON	DLG2	DLG2
C-3HBZB	ENSG00000136709	INTRON	WDR33	WDR33
C-3HETB		INTERGENIC
C-3HETQ	ENSG00000109472	INTRON	CPE	CPE
C-3HFLB		INTERGENIC
C-3HFLF	ENSG00000044524	INTRON	EPHA3	EPHA3
C-3HIQZ	ENSG00000145526	INTRON	CDH18	CDH18
C-3HJBI		INTERGENIC
C-3HLXF	ENSG00000127989	EXON	MTERF	MTERF
C-3HLXF	ENSG00000127989	5UTR	MTERF	MTERF
C-3HNOB	ENSG00000151229	INTRON	SLC2A13	SLC2A13
C-3HORX	ENSG00000049130	INTRON	KITLG	KITLG
C-3HPLZ	ENSG00000171723	INTRON	GPHN	GPHN
C-3HQEH		INTERGENIC
C-3HQRT	ENSG00000231918	INTRON		AC007682.1
C-3HSAA		INTERGENIC
C-3HSZR	ENSG00000089737	EXON	DDX24	DDX24
C-3HUBV	ENSG00000126883	INTRON	NUP214	NUP214
C-3HWZB	ENSG00000143458	INTRON	GABPB2	GABPB2
C-3HYEG	ENSG00000041515	INTRON	MYO16	MYO16
C-3HYOU		INTERGENIC
C-3HZMK		INTERGENIC
C-3HZTV	ENSG00000174718	INTRON	KIAA1551	KIAA1551
C-3IBTQ	ENSG00000231185	INTRON		AC005592.2
C-3IBTQ	ENSG00000113578	INTRON	FGF1	FGF1
C-3ICGF	ENSG00000250488	INTRON		RP11-6C14.1
C-3IDRA	ENSG00000244203	INTRON	FOXP1-AS1	FOXP1-AS1
C-3IDRA	ENSG00000114861	INTRON	FOXP1	FOXP1
C-3IEJH		INTERGENIC
C-3IEZD		INTERGENIC
C-3IGPD	ENSG00000079841	INTRON	RIMS1	RIMS1
C-3IKKE	ENSG00000146147	INTRON	MLIP	MLIP
C-3IPJQ		INTERGENIC
C-3IPJR		INTERGENIC
C-3IPWG		INTERGENIC
C-3IQYZ		INTERGENIC
C-3IUQD	ENSG00000220583	EXON	RPL35P2	RPL35P2
C-3IUXR		INTERGENIC
C-3IVTN		INTERGENIC
C-3IWPF	ENSG00000064012	INTRON	CASP8	CASP8
C-3IXQT	ENSG00000072401	INTRON	UBE2D1	UBE2D1
C-3JAHN		INTERGENIC
C-3JDAC	ENSG00000108306	INTRON	FBXL20	FBXL20
C-3JDPW		INTERGENIC
C-3JDUG	ENSG00000119685	INTRON	TTLL5	TTLL5
C-3JEGC	ENSG00000257759	INTRON		RP11-486O13.4
C-3JIFD	ENSG00000152936	INTRON	IFLTD1	IFLTD1
C-3JIHI		INTERGENIC
C-3JIWC		INTERGENIC
C-3JJFP	ENSG00000049323	INTRON	LTBP1	LTBP1
C-3JJHU	ENSG00000106804	INTRON	C5	C5
C-3JLAF	ENSG00000101160	INTRON	CTSZ	CTSZ
C-3JMWK	ENSG00000175054	INTRON	ATR	ATR
C-3JOBQ		INTERGENIC
C-3JOSV		INTERGENIC
C-3JPMH	ENSG00000122194	INTRON	PLG	PLG
C-3JQEC	ENSG00000150672	INTRON	DLG2	DLG2
C-3JRAM	ENSG00000162669	INTRON	HFM1	HFM1
C-3JRGA	ENSG00000102935	INTRON	ZNF423	ZNF423
C-3JSKM		INTERGENIC
C-3JTDY	ENSG00000062194	INTRON	GPBP1	GPBP1
C-3JTXC		INTERGENIC
C-3JULG	ENSG00000133710	INTRON	SPINK5	SPINK5
C-3JUXF	ENSG00000184304	INTRON	PRKD1	PRKD1
C-3JYFG		INTERGENIC
C-3JYLL		INTERGENIC
C-3KAMM		INTERGENIC
C-3KCIX	ENSG00000144278	INTRON	GALNT13	GALNT13
C-3KDXE		INTERGENIC
C-3KFRW		INTERGENIC
C-3KGEH	ENSG00000198677	INTRON	TTC37	TTC37
C-3KHYT		INTERGENIC
C-3KNWM	ENSG00000109680	INTRON	TBC1D19	TBC1D19
C-3KOGN		INTERGENIC
C-3KOSR	ENSG00000066032	INTRON	CTNNA2	CTNNA2
C-3KPCF	ENSG00000089737	EXON	DDX24	DDX24
C-3KQCZ	ENSG00000144339	INTRON	TMEFF2	TMEFF2
C-3KQEB	ENSG00000236107	INTRON		AC010127.3
C-3KQEB	ENSG00000169432	INTRON	SCN9A	SCN9A
C-3KSLG	ENSG00000117523	INTRON	PRRC2C	PRRC2C
C-3KSST	ENSG00000108100	INTRON	CCNY	CCNY
C-3KSXV	ENSG00000174839	INTRON	DENND6A	DENND6A
C-3KTIU		INTERGENIC
C-3KYIV		INTERGENIC
C-3LBEQ	ENSG00000171311	INTRON	EXOSC1	EXOSC1
C-3LCUR		INTERGENIC
C-3LDEB	ENSG00000166147	INTRON	FBN1	FBN1
C-3LGXS	ENSG00000178425	INTRON	NT5DC1	NT5DC1
C-3LGXS	ENSG00000123500	INTRON	COL10A1	COL10A1
C-3LHDG	ENSG00000136160	INTRON	EDNRB	EDNRB
C-3LIJM		INTERGENIC
C-3LIND		INTERGENIC
C-3LLGY	ENSG00000133980	INTRON	VRTN	VRTN
C-3LRAG	ENSG00000082438	INTRON	COBLL1	COBLL1
C-3LSPV	ENSG00000065883	INTRON	CDK13	CDK13
C-3LSUC	ENSG00000134115	INTRON	CNTN6	CNTN6
C-3LTHF	ENSG00000177338	INTRON	LINC00469	LINC00469
C-3LTLR	ENSG00000180104	INTRON	EXOC3	EXOC3
C-3LTML	ENSG00000124788	INTRON	ATXN1	ATXN1
C-3LVWX		INTERGENIC
C-3LWAN	ENSG00000166619	INTRON	BLCAP	BLCAP
C-3MBQL	ENSG00000138029	INTRON	HADHB	HADHB
C-3MBQV		INTERGENIC
C-3MBWR	ENSG00000185737	INTRON	NRG3	NRG3
C-3MFCH	ENSG00000005020	INTRON	SKAP2	SKAP2
C-3MGCT	ENSG00000035115	EXON	SH3YL1	SH3YL1
C-3MGCT	ENSG00000035115	5UTR	SH3YL1	SH3YL1
C-3MGIN		INTERGENIC
C-3MHHY	ENSG00000172260	INTRON	NEGR1	NEGR1
C-3MJOA	ENSG00000060709	INTRON	RIMBP2	RIMBP2
C-3MNYE	ENSG00000115419	INTRON	GLS	GLS
C-3MPWA	ENSG00000147570	INTRON	DNAJC5B	DNAJC5B
C-3MQCE	ENSG00000182150	INTRON	ERCC6L2	ERCC6L2
C-3MQGH	ENSG00000165476	INTRON	REEP3	REEP3
C-3MSGX	ENSG00000154814	INTRON	OXNAD1	OXNAD1
C-3MTAG	ENSG00000185924	INTRON	RTN4RL1	RTN4RL1
C-3MXMC	ENSG00000008869	INTRON	HEATR5B	HEATR5B
C-3MYUA	ENSG00000184828	INTRON	ZBTB7C	ZBTB7C
C-3MZQJ	ENSG00000154237	INTRON	LRRK1	LRRK1
C-3NAKW	ENSG00000171311	INTRON	EXOSC1	EXOSC1
C-3NDAD	ENSG00000204038	EXON		AL359195.1
C-3NDAO	ENSG00000127124	INTRON	HIVEP3	HIVEP3
C-3NHTW	ENSG00000184588	INTRON	PDE4B	PDE4B
C-3NIVN	ENSG00000151422	INTRON	FER	FER
C-3NJED	ENSG00000133401	INTRON	PDZD2	PDZD2
C-3NKGW	ENSG00000180357	INTRON	ZNF609	ZNF609
C-3NPYL	ENSG00000259754	INTRON		RP11-208K4.1
C-3NVOU		INTERGENIC
C-3NVXX	ENSG00000186815	INTRON	TPCN1	TPCN1
C-3NWPX	ENSG00000138795	INTRON	LEF1	LEF1
C-3NWTL		INTERGENIC
C-3NWUS	ENSG00000158292	INTRON	GPR153	GPR153
C-3NXJL	ENSG00000106069	INTRON	CHN2	CHN2
C-3NXXL	ENSG00000229403	INTRON		RP4-718N17.2
C-3NZIT	ENSG00000180902	INTRON	D2HGDH	D2HGDH
C-3ODOO		INTERGENIC
C-3ODVZ		INTERGENIC
C-3OEOQ		INTERGENIC
C-3OEPW	ENSG00000164197	INTRON	RNF180	RNF180
C-3OGBC		INTERGENIC
C-3OGJM		INTERGENIC
C-3OHKC	ENSG00000205592	INTRON	MUC19	MUC19
C-3OHOB		INTERGENIC
C-3OJWR	ENSG00000264235	INTRON		RP13-270P17.1
C-3OPJM	ENSG00000186073	INTRON	C15orf41	C15orf41
C-3OSOR	ENSG00000243147	INTRON	MRPL33	MRPL33
C-3OSOR	ENSG00000171174	INTRON	RBKS	RBKS
C-3OTAM		INTERGENIC
C-3OTTA	ENSG00000180902	INTRON	D2HGDH	D2HGDH
C-3OVDX	ENSG00000177200	INTRON	CHD9	CHD9
C-3OVLL	ENSG00000151491	3UTR	EPS8	EPS8
C-3OXFJ	ENSG00000150672	INTRON	DLG2	DLG2
C-3OYCU	ENSG00000197635	INTRON	DPP4	DPP4
C-3OYIR	ENSG00000174469	INTRON	CNTNAP2	CNTNAP2
C-3OYOT		INTERGENIC
C-3OZQV	ENSG00000097007	INTRON	ABL1	ABL1
C-3PCAM	ENSG00000154309	INTRON	DISP1	DISP1
C-3PDPW	ENSG00000154493	INTRON	C10orf90	C10orf90
C-3PKAQ		INTERGENIC
C-3PMII	ENSG00000170348	INTRON	TMED10	TMED10
C-3PNXE	ENSG00000205822	INTRON	TPTE2P6	TPTE2P6
C-3PNXE	ENSG00000102699	INTRON	PARP4	PARP4
C-3PRAZ	ENSG00000271746	EXON		RP1-202O8.3
C-3PRAZ	ENSG00000097021	5UTR	ACOT7	ACOT7
C-3PRHL		INTERGENIC
C-3PRUV		INTERGENIC
C-3PVAE	ENSG00000152818	INTRON	UTRN	UTRN
C-3PVJD		INTERGENIC
C-3PWTK	ENSG00000136052	INTRON	SLC41A2	SLC41A2
C-3PYDB	ENSG00000112379	INTRON	KIAA1244	KIAA1244
C-3QAXR	ENSG00000111231	INTRON	GPN3	GPN3
C-3QBBF	ENSG00000176769	INTRON	TCERG1L	TCERG1L
C-3QBHM	ENSG00000142192	INTRON	APP	APP
C-3QDOZ		INTERGENIC
C-3QFTX	ENSG00000263818	INTRON		CTD-2206N4.4
C-3QFTX	ENSG00000161381	INTRON	PLXDC1	PLXDC1
C-3QGOC	ENSG00000039123	INTRON	SKIV2L2	SKIV2L2
C-3QHYR	ENSG00000196935	INTRON	SRGAP1	SRGAP1
C-3QHYR	ENSG00000255886	INTRON		RP11-196H14.2
C-3QICE	ENSG00000259589	INTRON		RP11-317G6.1
C-3QICE	ENSG00000103657	INTRON	HERC1	HERC1
C-3QNIX		INTERGENIC
C-3QOTN	ENSG00000235192	INTRON		AC009495.2
C-3QOTN	ENSG00000229195	INTRON		AC009495.4
C-3QQFH	ENSG00000154217	INTRON	PITPNC1	PITPNC1
C-3QSIS	ENSG00000140538	INTRON	NTRK3	NTRK3
C-3QTVT		INTERGENIC
C-3QURF		INTERGENIC
C-3QXHO	ENSG00000085265	INTRON	FCN1	FCN1
C-3QXJV	ENSG00000183011	INTRON	LSMD1	LSMD1
C-3QXJW	ENSG00000169862	INTRON	CTNND2	CTNND2
C-3QYCL	ENSG00000165379	INTRON	LRFN5	LRFN5
C-3QYLG	ENSG00000242759	INTRON	LINC00882	LINC00882
C-3QYRZ		INTERGENIC
C-3RCJJ	ENSG00000080224	INTRON	EPHA6	EPHA6
C-3RCXT	ENSG00000254286	INTRON		RP11-89K10.1
C-3RELT		INTERGENIC
C-3REMH	ENSG00000128573	INTRON	FOXP2	FOXP2
C-3REXQ		INTERGENIC
C-3RFND		INTERGENIC
C-3RKEV	ENSG00000162669	INTRON	HFM1	HFM1
C-3RMKK	ENSG00000169762	INTRON	TAPT1	TAPT1
C-3RPPW	ENSG00000197081	INTRON	IGF2R	IGF2R
C-3RQGI	ENSG00000134215	INTRON	VAV3	VAV3
C-3RQPZ		INTERGENIC
C-3RQUR	ENSG00000231407	INTRON		RP11-576I22.2
C-3RRAQ	ENSG00000213160	INTRON	KLHL23	KLHL23
C-3RRAX		INTERGENIC
C-3RTOS		INTERGENIC
C-3RUXM	ENSG00000128573	INTRON	FOXP2	FOXP2
C-3RVDL	ENSG00000090061	INTRON	CCNK	CCNK
C-3RVDL	ENSG00000205476	INTRON	CCDC85C	CCDC85C
C-3RXYN	ENSG00000121454	INTRON	LHX4	LHX4
C-3SBKS	ENSG00000062725	INTRON	APPBP2	APPBP2
C-3SBRS	ENSG00000113389	INTRON	NPR3	NPR3
C-3SCXP	ENSG00000131558	INTRON	EXOC4	EXOC4
C-3SDKF	ENSG00000186654	INTRON	PRR5	PRR5
C-3SEWU	ENSG00000048052	INTRON	HDAC9	HDAC9
C-3SFUW		INTERGENIC
C-3SGOY		INTERGENIC
C-3SGSX	ENSG00000167081	INTRON	PBX3	PBX3
C-3SKIB	ENSG00000187398	INTRON	LUZP2	LUZP2
C-3SLVD		INTERGENIC
C-3SMHP	ENSG00000158258	INTRON	CLSTN2	CLSTN2
C-3SMOL		INTERGENIC
C-3SMRD	ENSG00000119042	INTRON	SATB2	SATB2
C-3SNQU	ENSG00000244650	INTRON		RP11-501O2.3
C-3SNQU	ENSG00000243347	INTRON		RP11-501O2.4
C-3SPMS	ENSG00000168172	INTRON	HOOK3	HOOK3
C-3SSUP	ENSG00000115042	INTRON	FAHD2A	FAHD2A
C-3TADL	ENSG00000196946	INTRON	ZNF705A	ZNF705A
C-3TAJR		INTERGENIC
C-3TCAM		INTERGENIC
C-3TGWB	ENSG00000254366	INTRON		RP11-38H17.1
C-3TISN	ENSG00000184005	INTRON	ST6GALNAC3	ST6GALNAC3
C-3TIZG	ENSG00000072803	INTRON	FBXW11	FBXW11
C-3TKCT		INTERGENIC
C-3TLMO	ENSG00000173040	INTRON	EVC2	EVC2
C-3TXDI		INTERGENIC
C-3TXMU		INTERGENIC
C-3TXUI	ENSG00000160766	INTRON	GBAP1	GBAP1
C-3TZJM	ENSG00000204217	INTRON	BMPR2	BMPR2
C-3TZNG		INTERGENIC
C-3TZUS	ENSG00000183117	INTRON	CSMD1	CSMD1
C-3UDQX	ENSG00000117713	INTRON	ARID1A	ARID1A
C-3UEDX		INTERGENIC
C-3UFAW		INTERGENIC
C-3UFBW	ENSG00000184381	INTRON	PLA2G6	PLA2G6
C-3UINX	ENSG00000138709	INTRON	LARP1B	LARP1B
C-3UKIY	ENSG00000113448	INTRON	PDE4D	PDE4D
C-3UMYC		INTERGENIC
C-3UQBZ	ENSG00000114796	INTRON	KLHL24	KLHL24
C-3USIL	ENSG00000174469	INTRON	CNTNAP2	CNTNAP2
C-3UTTA	ENSG00000256008	INTRON		RP11-728G15.1
C-3UTVL		INTERGENIC
C-3UUCC	ENSG00000163702	INTRON	IL17RC	IL17RC
C-3UYSO		INTERGENIC
C-3UYVD	ENSG00000097021	INTRON	ACOT7	ACOT7
C-3VBHE	ENSG00000039068	INTRON	CDH1	CDH1
C-3VEEV	ENSG00000145491	INTRON	ROPN1L	ROPN1L
C-3VEQQ		INTERGENIC
C-3VEQX	ENSG00000108176	INTRON	DNAJC12	DNAJC12
C-3VFEE	ENSG00000144645	3UTR	OSBPL10	OSBPL10
C-3VGDS	ENSG00000174990	INTRON	CA5A	CA5A
C-3VHKO	ENSG00000246223	INTRON	C14orf64	C14orf64
C-3VICG	ENSG00000171723	INTRON	GPHN	GPHN
C-3VLHB	ENSG00000159200	INTRON	RCAN1	RCAN1
C-3VMEJ	ENSG00000133424	INTRON	LARGE	LARGE
C-3VNDE	ENSG00000171444	INTRON	MCC	MCC
C-3VNRG	ENSG00000147724	INTRON	FAM135B	FAM135B
C-3VOMD	ENSG00000114739	INTRON	ACVR2B	ACVR2B
C-3VQCV	ENSG00000122958	3UTR	VPS26A	VPS26A
C-3VQWD	ENSG00000101452	INTRON	DHX35	DHX35
C-3VRMA	ENSG00000137642	INTRON	SORL1	SORL1
C-3VRZO	ENSG00000080224	INTRON	EPHA6	EPHA6
C-3VSYR	ENSG00000078328	INTRON	RBFOX1	RBFOX1
C-3VYTQ		INTERGENIC
C-3VZRV	ENSG00000168172	INTRON	HOOK3	HOOK3
C-3VZTF		INTERGENIC
C-3WAPJ	ENSG00000200832	EXON	SNORD114-4	SNORD114-4
C-3WAPJ	ENSG00000225746	INTRON		AL132709.5
C-3WBQI		INTERGENIC
C-3WDFH		INTERGENIC
C-3WEFQ	ENSG00000184304	INTRON	PRKD1	PRKD1
C-3WEXK		INTERGENIC
C-3WGUE		INTERGENIC
C-3WHVE	ENSG00000158321	INTRON	AUTS2	AUTS2
C-3WIYV	ENSG00000254876	EXON		RP11-23J9.5
C-3WIYV	ENSG00000254633	EXON		RP11-23J9.7
C-3WIYV	ENSG00000197816	EXON	CCDC180	CCDC180
C-3WIYV	ENSG00000255036	INTRON		RP11-23J9.4
C-3WMDP	ENSG00000144645	3UTR	OSBPL10	OSBPL10
C-3WMPE	ENSG00000236859	INTRON	NIFK-AS1	NIFK-AS1
C-3WOPW		INTERGENIC
C-3WRIB	ENSG00000100297	EXON	MCM5	MCM5
C-3WSEI	ENSG00000099260	EXON	PALMD	PALMD
C-3WTBU	ENSG00000139767	INTRON	SRRM4	SRRM4
C-3WTTX	ENSG00000144331	INTRON	ZNF385B	ZNF385B
C-3WYFI	ENSG00000070019	INTRON	GUCY2C	GUCY2C
C-3WZVV	ENSG00000255910	INTRON		RP11-405A12.2
C-3XACI		INTERGENIC
C-3XBNK		INTERGENIC
C-3XBUK	ENSG00000023697	INTRON	DERA	DERA
C-3XFEP		INTERGENIC
C-3XFHC	ENSG00000151338	INTRON	MIPOL1	MIPOL1
C-3XISN		INTERGENIC
C-3XLKK		INTERGENIC
C-3XMPR		INTERGENIC
C-3XMSJ		INTERGENIC
C-3XRBV	ENSG00000187720	INTRON	THSD4	THSD4
C-3XSDI		INTERGENIC
C-3XUGV	ENSG00000107130	INTRON	NCS1	NCS1
C-3XWKK		INTERGENIC
C-3XXGI	ENSG00000261302	INTRON		RP11-343H19.1
C-3YBJR	ENSG00000090686	INTRON	USP48	USP48
C-3YBYN		INTERGENIC
C-3YCXN	ENSG00000122194	INTRON	PLG	PLG
C-3YDMJ	ENSG00000143156	INTRON	NME7	NME7
C-3YDNC	ENSG00000108239	INTRON	TBC1D12	TBC1D12
C-3YDTI		INTERGENIC
C-3YEWT		INTERGENIC
C-3YFFB		INTERGENIC
C-3YHDG	ENSG00000139910	3UTR	NOVA1	NOVA1
C-3YIVA		INTERGENIC
C-3YKFZ	ENSG00000048471	INTRON	SNX29	SNX29
C-3YKOO	ENSG00000144451	INTRON	SPAG16	SPAG16
C-3YLYG		INTERGENIC
C-3YODV		INTERGENIC
C-3YSLQ	ENSG00000142192	INTRON	APP	APP
C-3YSLZ	ENSG00000253354	INTRON		CTA-392C11.2
C-3YTCX	ENSG00000116833	INTRON	NR5A2	NR5A2
C-3YTYK	ENSG00000188191	INTRON	PRKAR1B	PRKAR1B
C-3YUTH	ENSG00000055163	INTRON	CYFIP2	CYFIP2
C-3ZAHV	ENSG00000127990	INTRON	SGCE	SGCE
C-3ZBGK	ENSG00000145700	INTRON	ANKRD31	ANKRD31
C-3ZBHD		INTERGENIC
C-3ZBOM	ENSG00000109756	INTRON	RAPGEF2	RAPGEF2
C-3ZBPW		INTERGENIC
C-3ZBSH	ENSG00000163006	EXON	CCDC138	CCDC138
C-3ZBSH	ENSG00000163006	3UTR	CCDC138	CCDC138
C-3ZDMK	ENSG00000185942	INTRON	NKAIN3	NKAIN3
C-3ZDMQ	ENSG00000162814	INTRON	SPATA17	SPATA17
C-3ZFZW		INTERGENIC
C-3ZKHO	ENSG00000149256	INTRON	TENM4	TENM4
C-3ZNZQ	ENSG00000144642	INTRON	RBMS3	RBMS3
C-3ZONF		INTERGENIC
C-3ZQHC		INTERGENIC
C-3ZQVQ		INTERGENIC
C-3ZSFX	ENSG00000099968	INTRON	BCL2L13	BCL2L13
C-3ZSIY	ENSG00000064655	INTRON	EYA2	EYA2
C-3ZVPK		INTERGENIC
C-3ZXWM	ENSG00000116754	INTRON	SRSF11	SRSF11
C-3ZXXV	ENSG00000010438	INTRON	PRSS3	PRSS3
C-3ZYDZ	ENSG00000141376	EXON	BCAS3	BCAS3
C-4AAVQ	ENSG00000147912	EXON	FBXO10	FBXO10
C-4AAVQ	ENSG00000256966	EXON		RP11-613M10.8
C-4AAVQ	ENSG00000147912	3UTR	FBXO10	FBXO10
C-4AEXJ	ENSG00000092978	INTRON	GPATCH2	GPATCH2
C-4AFUU	ENSG00000257137	INTRON	C12orf80	C12orf80
C-4AKHN	ENSG00000162105	INTRON	SHANK2	SHANK2
C-4AKRY	ENSG00000097021	INTRON	ACOT7	ACOT7
C-4ALDB	ENSG00000214021	EXON	TTLL3	TTLL3
C-4ALDB	ENSG00000214021	5UTR	TTLL3	TTLL3
C-4ALDB	ENSG00000250151	INTRON	ARPC4-TTLL3	ARPC4-TTLL3
C-4ALMF		INTERGENIC
C-4AMQW	ENSG00000115252	INTRON	PDE1A	PDE1A
C-4ANFN		INTERGENIC
C-4ANNX	ENSG00000155093	INTRON	PTPRN2	PTPRN2
C-4AOFZ	ENSG00000075884	INTRON	ARHGAP15	ARHGAP15
C-4AOFZ	ENSG00000257640	INTRON		RP11-570L15.2
C-4AORT		INTERGENIC
C-4AOWE		INTERGENIC
C-4APBR	ENSG00000084444	INTRON	KIAA1467	KIAA1467
C-4APSY	ENSG00000078018	INTRON	MAP2	MAP2
C-4APVR	ENSG00000114742	INTRON	WDR48	WDR48
C-4ATGA	ENSG00000158901	INTRON	WFDC8	WFDC8
C-4AUAC	ENSG00000150394	INTRON	CDH8	CDH8
C-4AWLI		INTERGENIC
C-4AYCB	ENSG00000105784	INTRON	RUNDC3B	RUNDC3B
C-4AYHK	ENSG00000198964	INTRON	SGMS1	SGMS1
C-4AZOK	ENSG00000157764	INTRON	BRAF	BRAF
C-4BCHV	ENSG00000104133	INTRON	SPG11	SPG11
C-4BDQW	ENSG00000077147	3UTR	TM9SF3	TM9SF3
C-4BGFI	ENSG00000107518	INTRON	ATRNL1	ATRNL1
C-4BGFP	ENSG00000170340	EXON	B3GNT2	B3GNT2
C-4BGUP	ENSG00000152377	INTRON	SPOCK1	SPOCK1
C-4BJXZ		INTERGENIC
C-4BMUN	ENSG00000179818	INTRON	PCBP1-AS1	PCBP1-AS1
C-4BNWB		INTERGENIC
C-4BOHO	ENSG00000175581	INTRON	MRPL48	MRPL48
C-4BSGB	ENSG00000050628	INTRON	PTGER3	PTGER3
C-4BSRQ	ENSG00000259030	INTRON	FPGT-TNNI3K	FPGT-TNNI3K
C-4BSRQ	ENSG00000116783	INTRON	TNNI3K	TNNI3K
C-4BTBY	ENSG00000080608	INTRON	KIAA0020	KIAA0020
C-4BTPV	ENSG00000196628	INTRON	TCF4	TCF4
C-4BTTS	ENSG00000255910	INTRON		RP11-405A12.2
C-4BVNK	ENSG00000169599	INTRON	NFU1	NFU1
C-4BYHX	ENSG00000176571	INTRON	CNBD1	CNBD1
C-4BZUY	ENSG00000260111	INTRON		RP11-529K1.4
C-4BZUY	ENSG00000157350	INTRON	ST3GAL2	ST3GAL2
C-4CAAW	ENSG00000152818	INTRON	UTRN	UTRN
C-4CAHV		INTERGENIC
C-4CFJI	ENSG00000087237	INTRON	CETP	CETP
C-4CHIY	ENSG00000203710	INTRON	CR1	CR1
C-4CHIY	ENSG00000236911	INTRON		RP11-78B10.2
C-4CJFB	ENSG00000095397	INTRON	DFNB31	DFNB31
C-4CMES	ENSG00000140463	INTRON	BBS4	BBS4
C-4CMOT	ENSG00000112333	INTRON	NR2E1	NR2E1
C-4CMYB		INTERGENIC
C-4CNYQ	ENSG00000089737	INTRON	DDX24	DDX24
C-4CRFS	ENSG00000150672	INTRON	DLG2	DLG2
C-4CSTM		INTERGENIC
C-4CTPV	ENSG00000141639	INTRON	MAPK4	MAPK4
C-4CTSZ		INTERGENIC
C-4CVFZ		INTERGENIC
C-4CXBJ	ENSG00000185532	INTRON	PRKG1	PRKG1
C-4CXNY	ENSG00000171241	EXON	SHCBP1	SHCBP1
C-4CYQU	ENSG00000231252	INTRON		RP11-436K8.1
C-4CZHA		INTERGENIC
C-4DARV	ENSG00000153246	INTRON	PLA2R1	PLA2R1
C-4DAZM		INTERGENIC
C-4DFDU		INTERGENIC
C-4DGOV	ENSG00000174990	EXON	CA5A	CA5A
C-4DGQJ		INTERGENIC
C-4DGWV	ENSG00000172264	INTRON	MACROD2	MACROD2
C-4DHPL		INTERGENIC
C-4DJIJ	ENSG00000139697	INTRON	SBNO1	SBNO1
C-4DKWF	ENSG00000169855	INTRON	ROBO1	ROBO1
C-4DLVN	ENSG00000164330	INTRON	EBF1	EBF1
C-4DOSM	ENSG00000136448	INTRON	NMT1	NMT1
C-4DOTZ	ENSG00000063761	INTRON	ADCK1	ADCK1
C-4DPPJ	ENSG00000118007	INTRON	STAG1	STAG1
C-4DRVN	ENSG00000138738	INTRON	PRDM5	PRDM5
C-4DRVX		INTERGENIC
C-4DVVI		INTERGENIC
C-4EAYD	ENSG00000080298	INTRON	RFX3	RFX3
C-4EBOA		INTERGENIC
C-4EECZ	ENSG00000244342	INTRON	LINC00698	LINC00698
C-4EKDZ	ENSG00000196312	INTRON	HIATL2	HIATL2
C-4ELJK	ENSG00000196405	INTRON	EVL	EVL
C-4ELJK	ENSG00000258560	INTRON		CTD-2376I20.1
C-4ELUP		INTERGENIC
C-4EQBC	ENSG00000121964	INTRON	GTDC1	GTDC1
C-4ERND	ENSG00000184588	INTRON	PDE4B	PDE4B
C-4ERTV	ENSG00000175581	INTRON	MRPL48	MRPL48
C-4ETIP	ENSG00000155026	INTRON	RSPH10B	RSPH10B
C-4ETQI	ENSG00000177425	INTRON	PAWR	PAWR
C-4ETSH	ENSG00000255275	INTRON		RP13-279N23.2
C-4ETSH	ENSG00000159423	INTRON	ALDH4A1	ALDH4A1
C-4EVLR	ENSG00000141664	INTRON	ZCCHC2	ZCCHC2
C-4EVTQ	ENSG00000078328	INTRON	RBFOX1	RBFOX1
C-4EXEZ		INTERGENIC
C-4EXJJ	ENSG00000229140	INTRON	CCDC26	CCDC26
C-4EXPU		INTERGENIC
C-4EYNL		INTERGENIC
C-4EZID		INTERGENIC
C-4EZXV		INTERGENIC
C-4FBGL		INTERGENIC
C-4FDTB		INTERGENIC
C-4FEFA	ENSG00000120278	INTRON	PLEKHG1	PLEKHG1
C-4FGHI		INTERGENIC
C-4FHIL	ENSG00000180357	INTRON	ZNF609	ZNF609
C-4FHRE	ENSG00000104447	INTRON	TRPS1	TRPS1
C-4FHSK	ENSG00000259639	INTRON		RP11-184D12.1
C-4FHVI	ENSG00000256394	INTRON	ASIC5	ASIC5
C-4FINT		INTERGENIC
C-4FIUM	ENSG00000012779	INTRON	ALOX5	ALOX5
C-4FKVT	ENSG00000198160	INTRON	MIER1	MIER1
C-4FLOL		INTERGENIC
C-4FMJR	ENSG00000029534	INTRON	ANK1	ANK1
C-4FNHN		INTERGENIC
C-4FPYE	ENSG00000006740	INTRON	ARHGAP44	ARHGAP44
C-4FRXC	ENSG00000178338	INTRON	ZNF354B	ZNF354B
C-4FSIA	ENSG00000172575	INTRON	RASGRP1	RASGRP1
C-4FSNK	ENSG00000099954	INTRON	CECR2	CECR2
C-4FTLD	ENSG00000224333	EXON	GAPDHP20	GAPDHP20
C-4FWUS	ENSG00000127922	INTRON	SHFM1	SHFM1
C-4FWUS	ENSG00000272377	INTRON		RP11-682N22.1
C-4FZVJ	ENSG00000101160	INTRON	CTSZ	CTSZ
C-4GBJU	ENSG00000184384	3UTR	MAML2	MAML2
C-4GCMN	ENSG00000147481	INTRON	SNTG1	SNTG1
C-4GDKX	ENSG00000156958	INTRON	GALK2	GALK2
C-4GDKX	ENSG00000166262	INTRON	FAM227B	FAM227B
C-4GDWR	ENSG00000176769	INTRON	TCERG1L	TCERG1L
C-4GEGA		INTERGENIC
C-4GFCD		INTERGENIC
C-4GGFW	ENSG00000187147	INTRON	RNF220	RNF220
C-4GHFU	ENSG00000104313	INTRON	EYA1	EYA1
C-4GHHQ	ENSG00000165650	INTRON	PDZD8	PDZD8
C-4GJNQ		INTERGENIC
C-4GKEI		INTERGENIC
C-4GKWF	ENSG00000257759	INTRON		RP11-486O13.4
C-4GLLL		INTERGENIC
C-4GOFR	ENSG00000115760	INTRON	BIRC6	BIRC6
C-4GSVY		INTERGENIC
C-4GTFB	ENSG00000234377	INTRON	RNF219-AS1	RNF219-AS1
C-4GULY	ENSG00000197265	INTRON	GTF2E2	GTF2E2
C-4GVNO		INTERGENIC
C-4GZDI	ENSG00000078328	INTRON	RBFOX1	RBFOX1
C-4HARV	ENSG00000261534	EXON		RP11-244O19.1
C-4HASA	ENSG00000138777	INTRON	PPA2	PPA2
C-4HBBK	ENSG00000080224	INTRON	EPHA6	EPHA6
C-4HDPW	ENSG00000267374	INTRON	LINC00669	LINC00669
C-4HGHO	ENSG00000187210	INTRON	GCNT1	GCNT1
C-4HHUU	ENSG00000003987	INTRON	MTMR7	MTMR7
C-4HKJJ	ENSG00000095587	INTRON	TLL2	TLL2
C-4HKMF	ENSG00000084444	3UTR	KIAA1467	KIAA1467
C-4HLBG	ENSG00000101336	INTRON	HCK	HCK
C-4HLUJ	ENSG00000148123	INTRON		LPPR1
C-4HQMA	ENSG00000159216	INTRON	RUNX1	RUNX1
C-4HTLH	ENSG00000111424	INTRON	VDR	VDR
C-4HUMB		INTERGENIC
C-4HUPK	ENSG00000226891	INTRON		RP11-182I10.3
C-4HVAH	ENSG00000146038	INTRON	DCDC2	DCDC2
C-4HVMF	ENSG00000169398	INTRON	PTK2	PTK2
C-4HVVU	ENSG00000154162	INTRON	CDH12	CDH12
C-4HWNY		INTERGENIC
C-4IANZ		INTERGENIC
C-4IBOC	ENSG00000159905	INTRON	ZNF221	ZNF221
C-4IDGC	ENSG00000067715	INTRON	SYT1	SYT1
C-4IDGC	ENSG00000257894	INTRON		RP1-78O14.1
C-4IDID	ENSG00000168904	INTRON	LRRC28	LRRC28
C-4IDOA		INTERGENIC
C-4IDRF	ENSG00000176769	INTRON	TCERG1L	TCERG1L
C-4IEMG		INTERGENIC
C-4IJYM	ENSG00000258394	INTRON		CTD-2307P3.1
C-4IJYM	ENSG00000258850	INTRON		RP11-214N1.1
C-4IKJQ	ENSG00000108306	INTRON	FBXL20	FBXL20
C-4IKYN	ENSG00000204740	INTRON	MALRD1	MALRD1
C-4ILCT	ENSG00000173811	INTRON	CCDC13-AS1	CCDC13-AS1
C-4ILCT	ENSG00000244607	INTRON	CCDC13	CCDC13
C-4ILZE	ENSG00000151789	INTRON	ZNF385D	ZNF385D
C-4IMXM	ENSG00000213160	INTRON	KLHL23	KLHL23
C-4IMZJ	ENSG00000171723	INTRON	GPHN	GPHN
C-4INWP	ENSG00000127329	EXON	PTPRB	PTPRB
C-4INZT	ENSG00000234377	INTRON	RNF219-AS1	RNF219-AS1
C-4IPLY	ENSG00000260167	INTRON		RP11-146F11.5
C-4IPMR		INTERGENIC
C-4IQVG	ENSG00000100084	INTRON	HIRA	HIRA
C-4IQVG	ENSG00000242259	INTRON	C22orf39	C22orf39
C-4IREH		INTERGENIC
C-4ISEW	ENSG00000152582	EXON	SPEF2	SPEF2
C-4ISEW	ENSG00000248969	INTRON		CTD-2113L7.1
C-4ISGI	ENSG00000163902	INTRON	RPN1	RPN1
C-4ITYL	ENSG00000188596	INTRON	C12orf55	C12orf55
C-4IWDV	ENSG00000132130	3UTR	LHX1	LHX1
C-4IXSY		INTERGENIC
C-4IYMY	ENSG00000184828	INTRON	ZBTB7C	ZBTB7C
C-4IZII	ENSG00000074755	INTRON	ZZEF1	ZZEF1
C-4JAWE	ENSG00000197555	INTRON	SIPA1L1	SIPA1L1
C-4JFXL		INTERGENIC
C-4JGXI	ENSG00000080224	INTRON	EPHA6	EPHA6
C-4JHDV	ENSG00000197872	INTRON	FAM49A	FAM49A
C-4JHSW	ENSG00000155011	INTRON	DKK2	DKK2
C-4JIMS	ENSG00000138738	INTRON	PRDM5	PRDM5
C-4JJNC		INTERGENIC
C-4JMFY		INTERGENIC
C-4JNOE		INTERGENIC
C-4JNQR	ENSG00000015676	INTRON	NUDCD3	NUDCD3
C-4JPRB	ENSG00000143033	EXON	MTF2	MTF2
C-4JPTY	ENSG00000143995	INTRON	MEIS1	MEIS1
C-4JQGK		INTERGENIC
C-4JSHD		INTERGENIC
C-4JSKO		INTERGENIC
C-4JVHM		INTERGENIC
C-4JWJI		INTERGENIC
C-4JWPT	ENSG00000080345	INTRON	RIF1	RIF1
C-4JYNY	ENSG00000115896	INTRON	PLCL1	PLCL1
C-4KBDE		INTERGENIC
C-4KDMR		INTERGENIC
C-4KDSC	ENSG00000164684	INTRON	ZNF704	ZNF704
C-4KESW		INTERGENIC
C-4KGQQ	ENSG00000198626	INTRON	RYR2	RYR2
C-4KHZQ	ENSG00000087495	INTRON	PHACTR3	PHACTR3
C-4KJNQ	ENSG00000097021	INTRON	ACOT7	ACOT7
C-4KKZH	ENSG00000148481	INTRON	FAM188A	FAM188A
C-4KMIA	ENSG00000141431	INTRON	ASXL3	ASXL3
C-4KQBQ	ENSG00000249631	INTRON		RP11-281P23.2
C-4KQCR	ENSG00000165891	INTRON	E2F7	E2F7
C-4KQPB	ENSG00000203827	INTRON	NBPF16	NBPF16
C-4KTQS	ENSG00000165699	INTRON	TSC1	TSC1
C-4KUJM		INTERGENIC
C-4KWRP		INTERGENIC
C-4KYRJ	ENSG00000147408	INTRON	CSGALNACT1	CSGALNACT1
C-4LCVA	ENSG00000152348	INTRON	ATG10	ATG10
C-4LEAP	ENSG00000187210	INTRON	GCNT1	GCNT1
C-4LEMN		INTERGENIC
C-4LFDV	ENSG00000174989	INTRON	FBXW8	FBXW8
C-4LFEB	ENSG00000250190	INTRON		RP11-292B1.2
C-4LFYD	ENSG00000124491	INTRON	F13A1	F13A1
C-4LGAR	ENSG00000061455	3UTR	PRDM6	PRDM6
C-4LGBK		INTERGENIC
C-4LNTN	ENSG00000072401	INTRON	UBE2D1	UBE2D1
C-4LOGJ	ENSG00000151276	INTRON	MAGI1	MAGI1
C-4LRDM		INTERGENIC
C-4LWBY	ENSG00000050628	INTRON	PTGER3	PTGER3
C-4LXMV	ENSG00000198707	3UTR	CEP290	CEP290
C-4LYSH	ENSG00000188596	INTRON	C12orf55	C12orf55
C-4LYYD	ENSG00000259114	INTRON		AC005484.5
C-4LYYD	ENSG00000119636	INTRON	CCDC176	CCDC176
C-4MDBH		INTERGENIC
C-4MHWQ	ENSG00000166167	INTRON	BTRC	BTRC
C-4MIRO	ENSG00000171735	INTRON	CAMTA1	CAMTA1
C-4MJTN		INTERGENIC
C-4MKCR		INTERGENIC
C-4MKJG	ENSG00000185345	INTRON	PARK2	PARK2
C-4MKWE		INTERGENIC
C-4MMWV	ENSG00000147316	INTRON	MCPH1	MCPH1
C-4MNQQ		INTERGENIC
C-4MNVL	ENSG00000111962	INTRON	UST	UST
C-4MPDE		INTERGENIC
C-4MQJY	ENSG00000196104	INTRON	SPOCK3	SPOCK3
C-4MQYI		INTERGENIC
C-4MSCZ		INTERGENIC
C-4MTDR	ENSG00000184226	INTRON	PCDH9	PCDH9
C-4MVMR		INTERGENIC
C-4MVPO		INTERGENIC
C-4MYSM	ENSG00000214944	INTRON	ARHGEF28	ARHGEF28
C-4MZBC	ENSG00000100092	3UTR	SH3BP1	SH3BP1
C-4MZBC	ENSG00000241360	3UTR	PDXP	PDXP
C-4MZPV	ENSG00000139044	INTRON	B4GALNT3	B4GALNT3
C-4NBKU	ENSG00000133808	INTRON	MICALCL	MICALCL
C-4NCFL	ENSG00000139370	3UTR	SLC15A4	SLC15A4
C-4NCPJ	ENSG00000182752	INTRON	PAPPA	PAPPA
C-4NCSI		INTERGENIC
C-4NCTB	ENSG00000185250	INTRON	PPIL6	PPIL6
C-4NCVF		INTERGENIC
C-4NEPS		INTERGENIC
C-4NFPI	ENSG00000067715	INTRON	SYT1	SYT1
C-4NFPI	ENSG00000257191	INTRON		RP11-390N6.1
C-4NFQH	ENSG00000142192	INTRON	APP	APP
C-4NHNY	ENSG00000179399	INTRON	GPC5	GPC5
C-4NHYW	ENSG00000269946	INTRON		RP11-2B6.3
C-4NHYW	ENSG00000230262	INTRON	MIRLET7DHG	MIRLET7DHG
C-4NIIR	ENSG00000052795	INTRON	FNIP2	FNIP2
C-4NIOV	ENSG00000260177	EXON		RP4-536B24.3
C-4NJJX	ENSG00000049323	INTRON	LTBP1	LTBP1
C-4NJPV	ENSG00000140479	INTRON	PCSK6	PCSK6
C-4NKTG	ENSG00000023909	EXON	GCLM	GCLM
C-4NNDH		INTERGENIC
C-4NQQC	ENSG00000080345	INTRON	RIF1	RIF1
C-4NQWC		INTERGENIC
C-4NRGU		INTERGENIC
C-4NSIY	ENSG00000196935	INTRON	SRGAP1	SRGAP1
C-4NSIY	ENSG00000255886	INTRON		RP11-196H14.2
C-4NUIZ		INTERGENIC
C-4NVAS	ENSG00000172260	INTRON	NEGR1	NEGR1
C-4NXBI	ENSG00000127914	INTRON	AKAP9	AKAP9
C-4NXGQ	ENSG00000070601	INTRON	FRMPD1	FRMPD1
C-4NXGQ	ENSG00000255872	INTRON		RP11-613M10.9
C-4NYDR	ENSG00000168952	INTRON	STXBP6	STXBP6
C-4NZCZ	ENSG00000196511	INTRON	TPK1	TPK1
C-4OBGR	ENSG00000176160	INTRON	HSF5	HSF5
C-4OBQT	ENSG00000157168	INTRON	NRG1	NRG1
C-4OBRD	ENSG00000141429	INTRON	GALNT1	GALNT1
C-4OBYO	ENSG00000239900	INTRON	ADSL	ADSL
C-4OBYO	ENSG00000100359	INTRON	SGSM3	SGSM3
C-4OBYO	ENSG00000229999	INTRON		RP5-1042K10.10
C-4OCZE	ENSG00000256092	EXON		hsa-mir-8072
C-4OCZE	ENSG00000139697	INTRON	SBNO1	SBNO1
C-4OECN		INTERGENIC
C-4OFNE	ENSG00000132972	INTRON	RNF17	RNF17
C-4OGDY	ENSG00000163618	INTRON	CADPS	CADPS
C-4OGWM	ENSG00000188352	INTRON	FOCAD	FOCAD
C-4OHPY	ENSG00000171435	INTRON	KSR2	KSR2
C-4OJXI		INTERGENIC
C-4OMBF	ENSG00000138594	INTRON	TMOD3	TMOD3
C-4OMLA		INTERGENIC
C-4ONVK	ENSG00000215203	INTRON	GRXCR1	GRXCR1
C-4OOMY	ENSG00000149231	INTRON	CCDC82	CCDC82
C-4OOOZ		INTERGENIC
C-4OPTT	ENSG00000087470	EXON	DNM1L	DNM1L
C-4OPTT	ENSG00000087470	3UTR	DNM1L	DNM1L
C-4OQCL		INTERGENIC
C-4OQSY	ENSG00000156515	INTRON	HK1	HK1
C-4OSFT		INTERGENIC
C-4OSRT		INTERGENIC
C-4OUQX		INTERGENIC
C-4OWJB	ENSG00000196569	INTRON	LAMA2	LAMA2
C-4OWLH	ENSG00000106070	INTRON	GRB10	GRB10
C-4OXRD		INTERGENIC
C-4OZGQ	ENSG00000262621	INTRON		NAA60
C-4PFFQ	ENSG00000198720	INTRON	ANKRD13B	ANKRD13B
C-4PFFQ	ENSG00000264031	INTRON		RP11-68I3.2
C-4PFFQ	ENSG00000108262	INTRON	GIT1	GIT1
C-4PFJT	ENSG00000169071	INTRON	ROR2	ROR2
C-4PGBE	ENSG00000044524	INTRON	EPHA3	EPHA3
C-4PHTY	ENSG00000183117	INTRON	CSMD1	CSMD1
C-4PHZK		INTERGENIC
C-4PHZR		INTERGENIC
C-4PIEG		INTERGENIC
C-4PJMK	ENSG00000120549	INTRON	KIAA1217	KIAA1217
C-4PKTC	ENSG00000242324	INTRON		RP4-576H24.2
C-4PMRV	ENSG00000262670	INTRON		RP11-64J4.2
C-4PODV	ENSG00000184304	INTRON	PRKD1	PRKD1
C-4PPHP		INTERGENIC
C-4PPOH	ENSG00000187546	INTRON	AGMO	AGMO
C-4PPSE		INTERGENIC
C-4PQEV	ENSG00000147586	INTRON	MRPS28	MRPS28
C-4PQEV	ENSG00000076554	INTRON	TPD52	TPD52
C-4PQKQ	ENSG00000262117	INTRON	BCAR4	BCAR4
C-4PQPF	ENSG00000147570	INTRON	DNAJC5B	DNAJC5B
C-4PVPT	ENSG00000101608	INTRON	MYL12A	MYL12A
C-4PVPT	ENSG00000264235	EXON		RP13-270P17.1
C-4PVRY	ENSG00000120658	INTRON	ENOX1	ENOX1
C-4PVUA	ENSG00000149972	INTRON	CNTN5	CNTN5
C-4PWYX		INTERGENIC
C-4PXHV	ENSG00000123106	INTRON	CCDC91	CCDC91
C-4PYXX	ENSG00000196653	INTRON	ZNF502	ZNF502
C-4QAJW		INTERGENIC
C-4QDNX		INTERGENIC
C-4QDPR	ENSG00000166233	INTRON	ARIH1	ARIH1
C-4QDUE		INTERGENIC
C-4QDYK		INTERGENIC
C-4QEIN		INTERGENIC
C-4QFAT		INTERGENIC
C-4QFBB	ENSG00000039139	INTRON	DNAH5	DNAH5
C-4QFBQ	ENSG00000038382	INTRON	TRIO	TRIO
C-4QHWI	ENSG00000159128	INTRON	IFNGR2	IFNGR2
C-4QHWI	ENSG00000142188	INTRON	TMEM50B	TMEM50B
C-4QILW	ENSG00000153233	INTRON	PTPRR	PTPRR
C-4QISJ	ENSG00000169554	INTRON	ZEB2	ZEB2
C-4QIYV	ENSG00000182256	INTRON	GABRG3	GABRG3
C-4QJYH	ENSG00000115825	INTRON	PRKD3	PRKD3
C-4QLUL		INTERGENIC
C-4QNNU		INTERGENIC
C-4QOHW	ENSG00000108018	EXON	SORCS1	SORCS1
C-4QPML	ENSG00000166748	INTRON	AGBL1	AGBL1
C-4QPML	ENSG00000260125	INTRON	AGBL1-AS1	AGBL1-AS1
C-4QRUS	ENSG00000148082	INTRON	SHC3	SHC3
C-4QRWP	ENSG00000183032	INTRON	SLC25A21	SLC25A21
C-4QRYN	ENSG00000128573	INTRON	FOXP2	FOXP2
C-4QTYR	ENSG00000241058	INTRON	NSUN6	NSUN6
C-4QUJJ	ENSG00000170236	INTRON	USP50	USP50
C-4QVFJ	ENSG00000188641	INTRON	DPYD	DPYD
C-4QVXT		INTERGENIC
C-4QWMT	ENSG00000183662	INTRON	FAM19A1	FAM19A1
C-4QXJA	ENSG00000172380	INTRON	GNG12	GNG12
C-4QXJX	ENSG00000163817	INTRON	SLC6A20	SLC6A20
C-4QXOY	ENSG00000254731	INTRON		CTD-2005H7.1
C-4QYTE	ENSG00000174469	INTRON	CNTNAP2	CNTNAP2
C-4RBNC	ENSG00000203710	INTRON	CR1	CR1
C-4RBZV	ENSG00000157060	INTRON	SHCBP1L	SHCBP1L
C-4RDRR	ENSG00000226806	EXON		AC011893.3
C-4RDRR	ENSG00000115850	INTRON	LCT	LCT
C-4RDSP	ENSG00000144331	INTRON	ZNF385B	ZNF385B
C-4RFCU	ENSG00000075223	INTRON	SEMA3C	SEMA3C
C-4RFIE	ENSG00000258534	INTRON		CTD-2134A5.4
C-4RGGM	ENSG00000153956	INTRON	CACNA2D1	CACNA2D1
C-4RIVM		INTERGENIC
C-4RJPO		INTERGENIC
C-4RPBP	ENSG00000148225	INTRON	WDR31	WDR31
C-4RPIO		INTERGENIC
C-4RQWR	ENSG00000143322	INTRON	ABL2	ABL2
C-4RRNL	ENSG00000139083	INTRON	ETV6	ETV6
C-4RRYV	ENSG00000112782	INTRON	CLIC5	CLIC5
C-4RTEX	ENSG00000172987	INTRON	HPSE2	HPSE2
C-4RUVL	ENSG00000059691	INTRON	PET112	PET112
C-4RVFH	ENSG00000143786	EXON	CNIH3	CNIH3
C-4RVNW	ENSG00000146143	INTRON	PRIM2	PRIM2
C-4RYRW	ENSG00000038382	INTRON	TRIO	TRIO
C-4RZSN	ENSG00000119042	INTRON	SATB2	SATB2
C-4SBLW	ENSG00000112246	INTRON	SIM1	SIM1
C-4SBXR		INTERGENIC
C-4SEBG	ENSG00000117148	INTRON	ACTL8	ACTL8
C-4SEEB	ENSG00000224944	INTRON	CASC6	CASC6
C-4SEEW	ENSG00000179761	INTRON	PIPOX	PIPOX
C-4SEHQ	ENSG00000119335	3UTR	SET	SET
C-4SEPR	ENSG00000249001	INTRON		RP11-742B18.1
C-4SGEB	ENSG00000047579	INTRON	DTNBP1	DTNBP1
C-4SHPE	ENSG00000125875	EXON	TBC1D20	TBC1D20
C-4SHPE	ENSG00000125875	3UTR	TBC1D20	TBC1D20
C-4SHYZ	ENSG00000160746	INTRON	ANO10	ANO10
C-4SIQT	ENSG00000117054	INTRON	ACADM	ACADM
C-4SIRS	ENSG00000250634	INTRON		RP11-341G5.1
C-4SLMI		INTERGENIC
C-4SPIV		INTERGENIC
C-4SPMM	ENSG00000145982	INTRON	FARS2	FARS2
C-4SRAJ	ENSG00000124214	EXON	STAU1	STAU1
C-4SSES	ENSG00000187772	INTRON	LIN28B	LIN28B
C-4SUTN		INTERGENIC
C-4SUXH		INTERGENIC
C-4SYJN	ENSG00000242759	INTRON	LINC00882	LINC00882
C-4SYLL	ENSG00000108296	INTRON	CWC25	CWC25
C-4SZBF	ENSG00000069667	INTRON	RORA	RORA
C-4SZZH		INTERGENIC
C-4TAOX	ENSG00000128699	3UTR	ORMDL1	ORMDL1
C-4TGAN		INTERGENIC
C-4TGKU		INTERGENIC
C-4TJLF		INTERGENIC
C-4TJPT	ENSG00000099968	INTRON	BCL2L13	BCL2L13
C-4TJRS	ENSG00000116127	INTRON	ALMS1	ALMS1
C-4TPKO	ENSG00000253877	INTRON		RP11-946L20.2
C-4TPWP		INTERGENIC
C-4TQGM	ENSG00000138698	INTRON	RAP1GDS1	RAP1GDS1
C-4TQXU	ENSG00000242753	INTRON		RP11-716O23.2
C-4TRFP	ENSG00000175115	INTRON	PACS1	PACS1
C-4TSDO	ENSG00000121898	INTRON	CPXM2	CPXM2
C-4TTHV	ENSG00000173214	EXON	KIAA1919	KIAA1919
C-4TUZC	ENSG00000179796	INTRON	LRRC3B	LRRC3B
C-4TWOL	ENSG00000256043	INTRON	CTSO	CTSO
C-4TXUS	ENSG00000104825	INTRON	NFKBIB	NFKBIB
C-4TYUB	ENSG00000100393	INTRON	EP300	EP300
C-4TZTB	ENSG00000113645	INTRON	WWC1	WWC1
C-4UAJU	ENSG00000182993	INTRON	C12orf60	C12orf60
C-4UDLQ	ENSG00000152061	INTRON	RABGAP1L	RABGAP1L
C-4UGGC		INTERGENIC
C-4UHHQ	ENSG00000184226	INTRON	PCDH9	PCDH9
C-4UHSL	ENSG00000115761	INTRON	NOL10	NOL10
C-4UIJV		INTERGENIC
C-4UJCK	ENSG00000165061	INTRON	ZMAT4	ZMAT4
C-4UJYQ		INTERGENIC
C-4ULGF	ENSG00000118495	INTRON	PLAGL1	PLAGL1
C-4ULUU	ENSG00000114796	INTRON	KLHL24	KLHL24
C-4UMHN	ENSG00000091137	INTRON	SLC26A4	SLC26A4
C-4UPSI		INTERGENIC
C-4USAH	ENSG00000005020	INTRON	SKAP2	SKAP2
C-4UUSM		INTERGENIC
C-4UUVP	ENSG00000157330	INTRON	C1orf158	C1orf158
C-4UVHQ	ENSG00000185070	INTRON	FLRT2	FLRT2
C-4UVUO	ENSG00000162687	INTRON	KCNT2	KCNT2
C-4UWUK	ENSG00000101745	INTRON	ANKRD12	ANKRD12
C-4UWUK	ENSG00000265257	INTRON		RP11-21J18.1
C-4UZQO	ENSG00000234807	INTRON	LINC01135	LINC01135
C-4UZQO	ENSG00000231740	INTRON		RP11-63G10.2
C-4VAGL		INTERGENIC
C-4VAXX	ENSG00000109906	INTRON	ZBTB16	ZBTB16
C-4VAXX	ENSG00000256947	INTRON		RP11-64D24.2
C-4VBHG		INTERGENIC
C-4VCEX	ENSG00000197594	INTRON	ENPP1	ENPP1
C-4VCLB	ENSG00000101544	INTRON	ADNP2	ADNP2
C-4VFDT	ENSG00000165078	INTRON	CPA6	CPA6
C-4VFZD		INTERGENIC
C-4VGVF		INTERGENIC
C-4VHDV	ENSG00000153786	INTRON	ZDHHC7	ZDHHC7
C-4VIFL	ENSG00000227110	INTRON	LMCD1-AS1	LMCD1-AS1
C-4VILX	ENSG00000127989	INTRON	MTERF	MTERF
C-4VJBA	ENSG00000164363	INTRON	SLC6A18	SLC6A18
C-4VJFX		INTERGENIC
C-4VMCU		INTERGENIC
C-4VMDS	ENSG00000141449	INTRON	GREB1L	GREB1L
C-4VOVC	ENSG00000104375	INTRON	STK3	STK3
C-4VPOJ		INTERGENIC
C-4VQQX	ENSG00000180801	INTRON	ARSJ	ARSJ
C-4VRBW	ENSG00000118596	INTRON	SLC16A7	SLC16A7
C-4VSST	ENSG00000027075	INTRON	PRKCH	PRKCH
C-4VUHB	ENSG00000055208	INTRON	TAB2	TAB2
C-4VVVK	ENSG00000153130	INTRON	SCOC	SCOC
C-4VXWT	ENSG00000086015	INTRON	MAST2	MAST2
C-4VYXN	ENSG00000173588	INTRON	CCDC41	CCDC41
C-4VZZL		INTERGENIC
C-4WAIJ		INTERGENIC
C-4WAUH		INTERGENIC
C-4WBXH	ENSG00000241593	INTRON		RP11-520D19.2
C-4WDGA		INTERGENIC
C-4WDUB	ENSG00000158486	INTRON	DNAH3	DNAH3
C-4WEPX	ENSG00000104043	INTRON	ATP8B4	ATP8B4
C-4WFMZ	ENSG00000164099	INTRON	PRSS12	PRSS12
C-4WFOA	ENSG00000215421	INTRON	ZNF407	ZNF407
C-4WKHR		INTERGENIC
C-4WKVG		INTERGENIC
C-4WLFQ		INTERGENIC
C-4WLMN	ENSG00000196569	INTRON	LAMA2	LAMA2
C-4WMBG	ENSG00000161013	EXON	MGAT4B	MGAT4B
C-4WMLL	ENSG00000080224	INTRON	EPHA6	EPHA6
C-4WOGQ	ENSG00000135338	INTRON	LCA5	LCA5
C-4WOJD	ENSG00000164756	INTRON	SLC30A8	SLC30A8
C-4WQWD	ENSG00000092203	INTRON	TOX4	TOX4
C-4WSAG		INTERGENIC
C-4WTEA	ENSG00000198010	INTRON	DLGAP2	DLGAP2
C-4WVGL	ENSG00000183715	INTRON	OPCML	OPCML
C-4WYUK	ENSG00000104490	INTRON	NCALD	NCALD
C-4WZCK	ENSG00000182993	INTRON	C12orf60	C12orf60
C-4XAHS		INTERGENIC
C-4XBKL	ENSG00000154027	INTRON	AK5	AK5
C-4XBOV	ENSG00000054611	INTRON	TBC1D22A	TBC1D22A
C-4XCBQ		INTERGENIC
C-4XDWZ	ENSG00000078328	INTRON	RBFOX1	RBFOX1
C-4XGNC	ENSG00000197081	INTRON	IGF2R	IGF2R
C-4XIPZ	ENSG00000223806	INTRON	LINC00114	LINC00114
C-4XKJK	ENSG00000164398	INTRON	ACSL6	ACSL6
C-4XMYV		INTERGENIC
C-4XPJS	ENSG00000151067	INTRON	CACNA1C	CACNA1C
C-4XQMY	ENSG00000136928	INTRON	GABBR2	GABBR2
C-4XQPA	ENSG00000184828	INTRON	ZBTB7C	ZBTB7C
C-4XRPF		INTERGENIC
C-4XTUE	ENSG00000136770	INTRON	DNAJC1	DNAJC1
C-4XWJQ	ENSG00000124299	EXON	PEPD	PEPD
C-4XYPP		INTERGENIC
C-4XYQV	ENSG00000100207	INTRON	TCF20	TCF20
C-4YACR		INTERGENIC
C-4YADB		INTERGENIC
C-4YDSP	ENSG00000147862	INTRON	NFIB	NFIB
C-4YGNL	ENSG00000126070	INTRON	AGO3	AGO3
C-4YIKG	ENSG00000145526	INTRON	CDH18	CDH18
C-4YKSN	ENSG00000065526	INTRON	SPEN	SPEN
C-4YKYS	ENSG00000172260	INTRON	NEGR1	NEGR1
C-4YNAI	ENSG00000185513	INTRON	L3MBTL1	L3MBTL1
C-4YOHK	ENSG00000115183	INTRON	TANC1	TANC1
C-4YPXC	ENSG00000126787	INTRON	DLGAP5	DLGAP5
C-4YQDK	ENSG00000176438	INTRON	SYNE3	SYNE3
C-4YQZJ		INTERGENIC
C-4YRBC	ENSG00000189283	INTRON	FHIT	FHIT
C-4YTSW	ENSG00000138326	INTRON	RPS24	RPS24
C-4YTVQ		INTERGENIC
C-4YWTW	ENSG00000070061	EXON	IKBKAP	IKBKAP
C-4YWTW	ENSG00000070061	5UTR	IKBKAP	IKBKAP
C-4YXAM	ENSG00000178031	INTRON	ADAMTSL1	ADAMTSL1
C-4YZYD		INTERGENIC
C-4ZAZU		INTERGENIC
C-4ZCNR	ENSG00000215193	3UTR	PEX26	PEX26
C-4ZCZA		INTERGENIC
C-4ZDEL	ENSG00000134371	INTRON	CDC73	CDC73
C-4ZERX		INTERGENIC
C-4ZETS	ENSG00000153956	INTRON	CACNA2D1	CACNA2D1
C-4ZGLJ	ENSG00000104320	INTRON	NBN	NBN
C-4ZHCQ	ENSG00000149633	INTRON	KIAA1755	KIAA1755
C-4ZIFN	ENSG00000143669	INTRON	LYST	LYST
C-4ZJBT		INTERGENIC
C-4ZJLD	ENSG00000028203	INTRON	VEZT	VEZT
C-4ZKHP		INTERGENIC
C-4ZLQH	ENSG00000173068	INTRON	BNC2	BNC2
C-4ZOBT	ENSG00000197912	3UTR	SPG7	SPG7
C-4ZQBW	ENSG00000099991	INTRON	CABIN1	CABIN1
C-4ZRGK	ENSG00000117859	INTRON	OSBPL9	OSBPL9
C-4ZRUE	ENSG00000260111	INTRON		RP11-529K1.4
C-4ZRUE	ENSG00000157350	INTRON	ST3GAL2	ST3GAL2
C-4ZRWF		INTERGENIC
C-4ZSBI	ENSG00000109906	INTRON	ZBTB16	ZBTB16
C-4ZSBI	ENSG00000256947	INTRON		RP11-64D24.2
C-4ZSYU	ENSG00000102466	INTRON	FGF14	FGF14
C-4ZUVV	ENSG00000122507	INTRON	BBS9	BBS9
C-4ZUYO	ENSG00000198945	INTRON	L3MBTL3	L3MBTL3
C-4ZWIQ	ENSG00000259692	INTRON		RP11-499F3.2
C-4ZWUC	ENSG00000166669	INTRON	ATF7IP2	ATF7IP2
C-4ZZSB	ENSG00000136052	INTRON	SLC41A2	SLC41A2
C-5AAKE		INTERGENIC
C-5AFGJ	ENSG00000035687	EXON	ADSS	ADSS
C-5AHQR		INTERGENIC
C-5AICR		INTERGENIC
C-5AIES	ENSG00000260498	INTRON		RP4-536B24.4
C-5AJYJ	ENSG00000118495	INTRON	PLAGL1	PLAGL1
C-5ALIO		INTERGENIC
C-5ALWQ	ENSG00000260411	INTRON		RP11-420N3.2
C-5ALWQ	ENSG00000078328	INTRON	RBFOX1	RBFOX1
C-5APNQ	ENSG00000204623	EXON	ZNRD1-AS1	ZNRD1-AS1
C-5APOC	ENSG00000152620	INTRON	NADK2	NADK2
C-5AQZY	ENSG00000175664	INTRON	TEX26	TEX26
C-5ARHU	ENSG00000169288	INTRON	MRPL1	MRPL1
C-5AVTC		INTERGENIC
C-5AWLH		INTERGENIC
C-5AYGX	ENSG00000186141	INTRON	POLR3C	POLR3C
C-5AYTQ	ENSG00000170485	INTRON	NPAS2	NPAS2
C-5AYVW		INTERGENIC
C-5AZGF	ENSG00000163749	INTRON	CCDC158	CCDC158
C-5BAFT	ENSG00000171094	INTRON	ALK	ALK
C-5BAPH	ENSG00000182836	INTRON	PLCXD3	PLCXD3
C-5BCIQ	ENSG00000182601	INTRON	HS3ST4	HS3ST4
C-5BDWI		INTERGENIC
C-5BGLC	ENSG00000128655	INTRON	PDE11A	PDE11A
C-5BHEZ		INTERGENIC
C-5BKPW	ENSG00000189079	EXON	ARID2	ARID2
C-5BKRE	ENSG00000257759	INTRON		RP11-486O13.4
C-5BMLR	ENSG00000135747	INTRON	ZNF670	ZNF670
C-5BNVK		INTERGENIC
C-5BOFM		INTERGENIC
C-5BQDK	ENSG00000105143	INTRON	SLC1A6	SLC1A6
C-5BRBB	ENSG00000108469	INTRON	RECQL5	RECQL5
C-5BSBU	ENSG00000115159	INTRON	GPD2	GPD2
C-5BSUZ		INTERGENIC
C-5BSVT	ENSG00000241168	INTRON		RP11-10O22.1
C-5BVLH	ENSG00000251595	INTRON	ABCA11P	ABCA11P
C-5BVLH	ENSG00000182903	INTRON	ZNF721	ZNF721
C-5BVVS	ENSG00000164330	INTRON	EBF1	EBF1
C-5BXNS		INTERGENIC
C-5CBCP	ENSG00000267279	INTRON		RP11-879F14.2
C-5CBCP	ENSG00000267175	INTRON		RP11-879F14.1
C-5CCWO		INTERGENIC
C-5CFAX		INTERGENIC
C-5CGYT	ENSG00000184305	INTRON	CCSER1	CCSER1
C-5CHGT		INTERGENIC
C-5CHQX	ENSG00000124422	EXON	USP22	USP22
C-5CHQX	ENSG00000124422	3UTR	USP22	USP22
C-5CIFW		INTERGENIC
C-5CMWB	ENSG00000163406	INTRON	SLC15A2	SLC15A2
C-5CNEP	ENSG00000108984	EXON	MAP2K6	MAP2K6
C-5CNEP	ENSG00000108984	3UTR	MAP2K6	MAP2K6
C-5CNFM	ENSG00000127914	EXON	AKAP9	AKAP9
C-5COJD	ENSG00000259030	INTRON	FPGT-TNNI3K	FPGT-TNNI3K
C-5COJD	ENSG00000116783	INTRON	TNNI3K	TNNI3K
C-5COJD	ENSG00000237324	INTRON		RP11-439H8.4
C-5CRTK		INTERGENIC
C-5CTCS	ENSG00000183067	INTRON	IGSF5	IGSF5
C-5CTDR		INTERGENIC
C-5CVRF		INTERGENIC
C-5CYAQ		INTERGENIC
C-5CYVG	ENSG00000258807	INTRON		RP11-1152H15.1
C-5CZHI		INTERGENIC
C-5DAEY		INTERGENIC
C-5DAHI		INTERGENIC
C-5DAPB	ENSG00000149575	EXON	SCN2B	SCN2B
C-5DAWM	ENSG00000261741	EXON		CTD-2014E2.5
C-5DCGJ	ENSG00000162687	INTRON	KCNT2	KCNT2
C-5DEVY	ENSG00000260411	INTRON		RP11-420N3.2
C-5DEVY	ENSG00000078328	INTRON	RBFOX1	RBFOX1
C-5DEWV	ENSG00000136828	INTRON	RALGPS1	RALGPS1
C-5DFQI	ENSG00000153827	INTRON	TRIP12	TRIP12
C-5DGEV		INTERGENIC
C-5DIFG	ENSG00000258807	INTRON		RP11-1152H15.1
C-5DJDU	ENSG00000153233	INTRON	PTPRR	PTPRR
C-5DNDN	ENSG00000181722	INTRON	ZBTB20	ZBTB20
C-5DNFW		INTERGENIC
C-5DNPH		INTERGENIC
C-5DOPP	ENSG00000080345	INTRON	RIF1	RIF1
C-5DPIG		INTERGENIC
C-5DSSH	ENSG00000110660	INTRON	SLC35F2	SLC35F2
C-5DSTZ	ENSG00000134215	INTRON	VAV3	VAV3
C-5DTVE		INTERGENIC
C-5DUOU	ENSG00000196584	INTRON	XRCC2	XRCC2
C-5DWNU		INTERGENIC
C-5DWVO	ENSG00000170743	INTRON	SYT9	SYT9
C-5DWVO	ENSG00000251364	EXON		CTD-2516F10.2
C-5DZIS		INTERGENIC
C-5EAQG	ENSG00000060718	INTRON	COL11A1	COL11A1
C-5ECPW	ENSG00000174469	INTRON	CNTNAP2	CNTNAP2
C-5EDSR		INTERGENIC
C-5EFHU	ENSG00000143252	INTRON	SDHC	SDHC
C-5EHBO	ENSG00000184304	INTRON	PRKD1	PRKD1
C-5EHTX	ENSG00000185008	EXON	ROBO2	ROBO2
C-5EKIG	ENSG00000127989	INTRON	MTERF	MTERF
C-5EKOF	ENSG00000091009	INTRON	RBM27	RBM27
C-5EKSR	ENSG00000104044	INTRON	OCA2	OCA2
C-5ELSC		INTERGENIC
C-5EOFF	ENSG00000141646	EXON	SMAD4	SMAD4
C-5EOFF	ENSG00000267699	INTRON		RP11-729L2.2
C-5EONO	ENSG00000189079	EXON	ARID2	ARID2
C-5EPVV	ENSG00000147596	INTRON	PRDM14	PRDM14
C-5ERIV		INTERGENIC
C-5ESBW		INTERGENIC
C-5ETAN	ENSG00000174469	INTRON	CNTNAP2	CNTNAP2
C-5EUYB		INTERGENIC
C-5EVEA	ENSG00000179889	INTRON	PDXDC1	PDXDC1
C-5EVEA	ENSG00000085721	3UTR	RRN3	RRN3
C-5EXWL		INTERGENIC
C-5EZMV		INTERGENIC
C-5FAER		INTERGENIC
C-5FCCQ	ENSG00000176571	INTRON	CNBD1	CNBD1
C-5FGXA		INTERGENIC
C-5FHEX	ENSG00000177889	INTRON	UBE2N	UBE2N
C-5FHVY	ENSG00000119125	INTRON	GDA	GDA
C-5FHZV	ENSG00000136231	INTRON	IGF2BP3	IGF2BP3
C-5FJQM	ENSG00000089220	INTRON	PEBP1	PEBP1
C-5FJRW	ENSG00000135636	INTRON	DYSF	DYSF
C-5FMRS	ENSG00000176635	INTRON	HORMAD2	HORMAD2
C-5FNMA	ENSG00000142002	INTRON	DPP9	DPP9
C-5FRKT	ENSG00000147724	INTRON	FAM135B	FAM135B
C-5FSCS	ENSG00000070444	EXON	MNT	MNT
C-5FSTX	ENSG00000171517	INTRON	LPAR3	LPAR3
C-5FSYQ	ENSG00000227160	INTRON		RP1-65P5.1
C-5FUXE		INTERGENIC
C-5FVGF		INTERGENIC
C-5FVWE	ENSG00000273360	INTRON		RP11-210G22.1
C-5FVWE	ENSG00000183230	INTRON	CTNNA3	CTNNA3
C-5FWKX	ENSG00000102763	INTRON	VWA8	VWA8
C-5FZDY	ENSG00000169760	INTRON	NLGN1	NLGN1
C-5GBVA		INTERGENIC
C-5GCMS	ENSG00000144455	INTRON	SUMF1	SUMF1
C-5GCYL	ENSG00000141664	EXON	ZCCHC2	ZCCHC2
C-5GICF	ENSG00000185345	INTRON	PARK2	PARK2
C-5GIDQ	ENSG00000137878	INTRON	GCOM1	GCOM1
C-5GIDQ	ENSG00000255529	INTRON	POLR2M	POLR2M
C-5GIUM		INTERGENIC
C-5GJCV		INTERGENIC
C-5GJEU		INTERGENIC
C-5GLPZ		INTERGENIC
C-5GMCH	ENSG00000151150	INTRON	ANK3	ANK3
C-5GMKK	ENSG00000081913	INTRON	PHLPP1	PHLPP1
C-5GNCR	ENSG00000136828	EXON	RALGPS1	RALGPS1
C-5GNEF	ENSG00000234261	INTRON		RP11-146I2.1
C-5GOHM	ENSG00000148120	EXON	C9orf3	C9orf3
C-5GSFR	ENSG00000126870	INTRON	WDR60	WDR60
C-5GTTP	ENSG00000150347	INTRON	ARID5B	ARID5B
C-5GYFZ	ENSG00000100218	EXON	RTDR1	RTDR1
C-5GZEE		INTERGENIC
C-5GZST	ENSG00000124222	INTRON	STX16	STX16
C-5GZST	ENSG00000254995	INTRON	STX16-NPEPL1	STX16-NPEPL1
C-5GZUI	ENSG00000172260	INTRON	NEGR1	NEGR1
C-5HAFS	ENSG00000108296	INTRON	CWC25	CWC25
C-5HCAV	ENSG00000254731	INTRON		CTD-2005H7.1
C-5HEFN	ENSG00000196326	INTRON	AKR1CL1	AKR1CL1
C-5HEGL	ENSG00000068615	INTRON	REEP1	REEP1
C-5HFEA	ENSG00000132554	INTRON	RGS22	RGS22
C-5HHUP	ENSG00000175115	INTRON	PACS1	PACS1
C-5HKKS	ENSG00000144535	INTRON	DIS3L2	DIS3L2
C-5HLZG		INTERGENIC
C-5HQUT	ENSG00000122482	INTRON	ZNF644	ZNF644
C-5HUOH		INTERGENIC
C-5HVPS	ENSG00000242029	INTRON		RP11-457K10.1
C-5HZQG		INTERGENIC
C-5IISW	ENSG00000105143	INTRON	SLC1A6	SLC1A6
C-5IJAO	ENSG00000254119	INTRON		RP11-705O24.1
C-5IJPJ		INTERGENIC
C-5IJVT	ENSG00000171094	INTRON	ALK	ALK
C-5IKQP	ENSG00000160218	INTRON	TRAPPC10	TRAPPC10
C-5IMOT	ENSG00000169760	INTRON	NLGN1	NLGN1
C-5INKW	ENSG00000057252	INTRON	SOAT1	SOAT1
C-5INMQ	ENSG00000101126	INTRON	ADNP	ADNP
C-5IPHU	ENSG00000114933	INTRON	INO80D	INO80D
C-5IQOT	ENSG00000185513	INTRON	L3MBTL1	L3MBTL1
C-5IRBW	ENSG00000101294	INTRON	HM13	HM13
C-5IRRE	ENSG00000258751	INTRON		RP11-2G1.1
C-5IVFW	ENSG00000254349	INTRON		RP11-758M4.1
C-5IVPT		INTERGENIC
C-5IVTD		INTERGENIC
C-5IWIS		INTERGENIC
C-5IYWO	ENSG00000153179	INTRON	RASSF3	RASSF3
C-5JALQ		INTERGENIC
C-5JBMD		INTERGENIC
C-5JEWX	ENSG00000245648	INTRON		RP11-277P12.20
C-5JEWX	ENSG00000213809	INTRON	KLRK1	KLRK1
C-5JEWX	ENSG00000255819	INTRON	KLRC4-KLRK1	KLRC4-KLRK1
C-5JHCZ	ENSG00000163161	INTRON	ERCC3	ERCC3
C-5JHTC		INTERGENIC
C-5JHWJ	ENSG00000235774	INTRON		AC023347.1
C-5JIZL	ENSG00000169855	INTRON	ROBO1	ROBO1
C-5JLRG		INTERGENIC
C-5JMDZ	ENSG00000196588	INTRON	MKL1	MKL1
C-5JNQF		INTERGENIC
C-5JNZN	ENSG00000119335	3UTR	SET	SET
C-5JORH	ENSG00000013503	INTRON	POLR3B	POLR3B
C-5JOZY	ENSG00000143458	EXON	GABPB2	GABPB2
C-5JQPD	ENSG00000144331	INTRON	ZNF385B	ZNF385B
C-5JREP	ENSG00000187147	INTRON	RNF220	RNF220
C-5JSKZ	ENSG00000082805	INTRON	ERC1	ERC1
C-5JSLR		INTERGENIC
C-5JSPT		INTERGENIC
C-5JTES	ENSG00000170348	INTRON	TMED10	TMED10
C-5JUJV	ENSG00000260423	INTRON		RP13-735L24.1
C-5JUZZ	ENSG00000136052	INTRON	SLC41A2	SLC41A2
C-5JWQB	ENSG00000133424	INTRON	LARGE	LARGE
C-5JYAB		INTERGENIC
C-5KDHT	ENSG00000108239	INTRON	TBC1D12	TBC1D12
C-5KDOC		INTERGENIC
C-5KFSQ		INTERGENIC
C-5KHVU	ENSG00000163565	INTRON	IFI16	IFI16
C-5KMDV		INTERGENIC
C-5KMTK	ENSG00000156011	INTRON	PSD3	PSD3
C-5KMUC		INTERGENIC
C-5KQOG	ENSG00000104447	INTRON	TRPS1	TRPS1
C-5KSMY	ENSG00000139971	INTRON	C14orf37	C14orf37
C-5KUJS	ENSG00000144724	INTRON	PTPRG	PTPRG
C-5KUWS	ENSG00000169432	INTRON	SCN9A	SCN9A
C-5KVSH	ENSG00000137494	INTRON	ANKRD42	ANKRD42
C-5KVZN		INTERGENIC
C-5KXBH		INTERGENIC
C-5KYCD	ENSG00000175868	INTRON	CALCB	CALCB
C-5KYOT	ENSG00000139083	INTRON	ETV6	ETV6
C-5KZFX	ENSG00000188641	INTRON	DPYD	DPYD
C-5KZKK	ENSG00000163749	INTRON	CCDC158	CCDC158
C-5KZMG		INTERGENIC
C-5LBFO		INTERGENIC
C-5LBKM		INTERGENIC
C-5LCHD	ENSG00000138193	INTRON	PLCE1	PLCE1
C-5LCVV	ENSG00000136052	INTRON	SLC41A2	SLC41A2
C-5LDAW	ENSG00000254966	INTRON		RP11-1081L13.4
C-5LDAW	ENSG00000110786	INTRON	PTPN5	PTPN5
C-5LDHG	ENSG00000251595	INTRON	ABCA11P	ABCA11P
C-5LDHG	ENSG00000182903	INTRON	ZNF721	ZNF721
C-5LFJB		INTERGENIC
C-5LIVH	ENSG00000140262	EXON	TCF12	TCF12
C-5LLYV	ENSG00000258084	INTRON		RP11-754N21.1
C-5LLYV	ENSG00000257165	INTRON		RP11-171L9.1
C-5LNEA	ENSG00000185418	INTRON	TARSL2	TARSL2
C-5LNHN	ENSG00000253642	INTRON		RP11-317N12.1
C-5LNNQ	ENSG00000013297	INTRON	CLDN11	CLDN11
C-5LNNQ	ENSG00000013293	3UTR	SLC7A14	SLC7A14
C-5LOCS		INTERGENIC
C-5LPZU		INTERGENIC
C-5LRUM	ENSG00000079739	INTRON	PGM1	PGM1
C-5LUCE	ENSG00000103089	INTRON	FA2H	FA2H
C-5LXNW	ENSG00000188596	INTRON	C12orf55	C12orf55
C-5LXYJ		INTERGENIC
C-5LYOA	ENSG00000171094	INTRON	ALK	ALK
C-5LZJE	ENSG00000147509	INTRON	RGS20	RGS20
C-5MAEL		INTERGENIC
C-5MCQW		INTERGENIC
C-5MEMM	ENSG00000143248	INTRON	RGS5	RGS5
C-5MKVH	ENSG00000007237	INTRON	GAS7	GAS7
C-5MLVA	ENSG00000155085	INTRON	AK9	AK9
C-5MNNQ	ENSG00000162772	INTRON	ATF3	ATF3
C-5MPCJ	ENSG00000115252	INTRON	PDE1A	PDE1A
C-5MQFU	ENSG00000154162	INTRON	CDH12	CDH12
C-5MRYG		INTERGENIC
C-5MRYY		INTERGENIC
C-5MUIL	ENSG00000118495	INTRON	PLAGL1	PLAGL1
C-5MVHY	ENSG00000258631	INTRON		RP11-739G5.1
C-5MWAL	ENSG00000113318	INTRON	MSH3	MSH3
C-5MXHN	ENSG00000106868	INTRON	SUSD1	SUSD1
C-5MXPM		INTERGENIC
C-5MYSV		INTERGENIC
C-5MZAV	ENSG00000153827	INTRON	TRIP12	TRIP12
C-5MZBE	ENSG00000162009	EXON	SSTR5	SSTR5
C-5MZZT	ENSG00000152208	INTRON	GRID2	GRID2
C-5NDZH	ENSG00000163633	INTRON	C4orf36	C4orf36
C-5NENQ	ENSG00000078018	INTRON	MAP2	MAP2
C-5NFQR	ENSG00000174469	INTRON	CNTNAP2	CNTNAP2
C-5NHBJ	ENSG00000163006	INTRON	CCDC138	CCDC138
C-5NIRW	ENSG00000184005	INTRON	ST6GALNAC3	ST6GALNAC3
C-5NKRQ	ENSG00000104375	INTRON	STK3	STK3
C-5NLKG		INTERGENIC
C-5NMCS		INTERGENIC
C-5NOJZ		INTERGENIC
C-5NQDS	ENSG00000224271	INTRON		RP11-191L9.4
C-5NRSR	ENSG00000144619	INTRON	CNTN4	CNTN4
C-5NUUL	ENSG00000132130	EXON	LHX1	LHX1
C-5NUUL	ENSG00000272191	INTRON		RP11-445F12.2
C-5NYJU		INTERGENIC
C-5OAXR	ENSG00000253535	INTRON		RP11-624C23.1
C-5OBSV	ENSG00000260411	INTRON		RP11-420N3.2
C-5OBSV	ENSG00000078328	INTRON	RBFOX1	RBFOX1
C-5ODQN		INTERGENIC
C-5OEIS	ENSG00000254444	INTRON		RP11-290F24.3
C-5OEOA	ENSG00000169855	INTRON	ROBO1	ROBO1
C-5OFLX		INTERGENIC
C-5OKBC	ENSG00000163611	INTRON	SPICE1	SPICE1
C-5ONMA		INTERGENIC
C-5OOJI	ENSG00000187323	INTRON	DCC	DCC
C-5OPIJ		INTERGENIC
C-5ORBA	ENSG00000164398	INTRON	ACSL6	ACSL6
C-5ORPA	ENSG00000267284	INTRON		RP11-397A16.1
C-5OSNZ	ENSG00000167005	INTRON	NUDT21	NUDT21
C-5PBLS	ENSG00000155561	INTRON	NUP205	NUP205
C-5PCDW	ENSG00000187391	INTRON	MAGI2	MAGI2
C-5PGHD		INTERGENIC
C-5PGMB	ENSG00000255036	INTRON		RP11-23J9.4
C-5PGMB	ENSG00000197816	INTRON	CCDC180	CCDC180
C-5PGTZ	ENSG00000136828	INTRON	RALGPS1	RALGPS1
C-5PGYJ	ENSG00000113522	INTRON	RAD50	RAD50
C-5PHJB	ENSG00000133216	INTRON	EPHB2	EPHB2
C-5PJVL	ENSG00000063761	INTRON	ADCK1	ADCK1
C-5PJVM		INTERGENIC
C-5PMES		INTERGENIC
C-5PNIG	ENSG00000145362	INTRON	ANK2	ANK2
C-5PPKZ	ENSG00000171517	INTRON	LPAR3	LPAR3
C-5PRQH		INTERGENIC
C-5PVCJ	ENSG00000180104	INTRON	EXOC3	EXOC3
C-5PVXK		INTERGENIC
C-5PVYF		INTERGENIC
C-5PWFL	ENSG00000118495	INTRON	PLAGL1	PLAGL1
C-5PYYN	ENSG00000203711	INTRON	C6orf99	C6orf99
C-5PZSQ	ENSG00000179930	3UTR	ZNF648	ZNF648
C-5PZVM	ENSG00000259755	INTRON		RP11-505E24.2
C-5QARA		INTERGENIC
C-5QBXH		INTERGENIC
C-5QCFT		INTERGENIC
C-5QDSU	ENSG00000232973	EXON	CYP1B1-AS1	CYP1B1-AS1
C-5QEHA	ENSG00000222017	INTRON		AC011997.1
C-5QEHA	ENSG00000152430	INTRON	BOLL	BOLL
C-5QGNC		INTERGENIC
C-5QIMQ	ENSG00000099139	INTRON	PCSK5	PCSK5
C-5QIQI	ENSG00000105708	EXON	ZNF14	ZNF14
C-5QIYK	ENSG00000144810	INTRON	COL8A1	COL8A1
C-5QJLJ	ENSG00000198408	3UTR	MGEA5	MGEA5
C-5QJOH	ENSG00000181234	INTRON	TMEM132C	TMEM132C
C-5QLGP		INTERGENIC
C-5QLTO	ENSG00000114541	INTRON	FRMD4B	FRMD4B
C-5QNYO	ENSG00000126070	INTRON	AGO3	AGO3
C-5QQHD	ENSG00000171311	INTRON	EXOSC1	EXOSC1
C-5QQJE	ENSG00000198894	INTRON	CIPC	CIPC
C-5QQJE	ENSG00000259164	INTRON		RP11-463C8.4
C-5QQUX	ENSG00000117859	INTRON	OSBPL9	OSBPL9
C-5QUOZ		INTERGENIC
C-5QWEA	ENSG00000226174	INTRON	TEX22	TEX22
C-5QWEA	ENSG00000182979	INTRON	MTA1	MTA1
C-5QWWT	ENSG00000082805	INTRON	ERC1	ERC1
C-5QZNC	ENSG00000196584	INTRON	XRCC2	XRCC2
C-5QZRA	ENSG00000122958	INTRON	VPS26A	VPS26A
C-5RDDO	ENSG00000104219	EXON	ZDHHC2	ZDHHC2
C-5REQA	ENSG00000084234	INTRON	APLP2	APLP2
C-5RFOG	ENSG00000144227	INTRON	NXPH2	NXPH2
C-5RJBD	ENSG00000172260	INTRON	NEGR1	NEGR1
C-5RJDV	ENSG00000158636	INTRON	C11orf30	C11orf30
C-5RKGC	ENSG00000101544	INTRON	ADNP2	ADNP2
C-5RMCC		INTERGENIC
C-5RMZA		INTERGENIC
C-5ROBY	ENSG00000175054	INTRON	ATR	ATR
C-5ROVK	ENSG00000228016	INTRON	RAPGEF4-AS1	RAPGEF4-AS1
C-5RPVN	ENSG00000196376	INTRON	SLC35F1	SLC35F1
C-5RROQ		INTERGENIC
C-5RUSS	ENSG00000171241	EXON	SHCBP1	SHCBP1
C-5RWAV	ENSG00000198089	INTRON	SFI1	SFI1
C-5RYJN		INTERGENIC
C-5SFHD	ENSG00000174469	INTRON	CNTNAP2	CNTNAP2
C-5SGDU		INTERGENIC
C-5SGUG		INTERGENIC
C-5SLKL	ENSG00000262670	INTRON		RP11-64J4.2
C-5SMUY	ENSG00000135250	INTRON	SRPK2	SRPK2
C-5SNCY	ENSG00000250634	INTRON		RP11-341G5.1
C-5SNKV	ENSG00000255090	INTRON		RP11-820L6.1
C-5SONU	ENSG00000164796	INTRON	CSMD3	CSMD3
C-5SOXR	ENSG00000134352	INTRON	IL6ST	IL6ST
C-5SQLK	ENSG00000019485	INTRON	PRDM11	PRDM11
C-5SRBD	ENSG00000166268	INTRON	MYRFL	MYRFL
C-5SRBD	ENSG00000257815	INTRON		RP11-611E13.2
C-5SREZ	ENSG00000129691	EXON	ASH2L	ASH2L
C-5SRNK	ENSG00000150672	INTRON	DLG2	DLG2
C-5SSHV	ENSG00000054611	INTRON	TBC1D22A	TBC1D22A
C-5SUIQ	ENSG00000122574	INTRON	WIPF3	WIPF3
C-5SVMQ	ENSG00000206187	INTRON		RP11-1084I9.1
C-5SWAA	ENSG00000255910	INTRON		RP11-405A12.2
C-5SXVY		INTERGENIC
C-5SZCT	ENSG00000152953	INTRON	STK32B	STK32B
C-5TDIZ		INTERGENIC
C-5TDXX		INTERGENIC
C-5TEYD	ENSG00000011566	INTRON	MAP4K3	MAP4K3
C-5TFHY	ENSG00000106868	INTRON	SUSD1	SUSD1
C-5TFJM	ENSG00000044524	INTRON	EPHA3	EPHA3
C-5TIAU	ENSG00000187391	INTRON	MAGI2	MAGI2
C-5TJOW		INTERGENIC
C-5TJQZ	ENSG00000062194	INTRON	GPBP1	GPBP1
C-5TJZQ		INTERGENIC
C-5TKEE	ENSG00000080224	INTRON	EPHA6	EPHA6
C-5TKSH	ENSG00000177200	INTRON	CHD9	CHD9
C-5TLQJ	ENSG00000136160	INTRON	EDNRB	EDNRB
C-5TLVW	ENSG00000166377	INTRON	ATP9B	ATP9B
C-5TMHZ		INTERGENIC
C-5TMIV	ENSG00000254306	INTRON		RP11-150O12.4
C-5TMXO	ENSG00000198964	INTRON	SGMS1	SGMS1
C-5TNOF	ENSG00000185737	INTRON	NRG3	NRG3
C-5TOEZ	ENSG00000129691	EXON	ASH2L	ASH2L
C-5TVNO	ENSG00000229715	INTRON	EEF1DP3	EEF1DP3
C-5TWAJ	ENSG00000263818	INTRON		CTD-2206N4.4
C-5TWAJ	ENSG00000161381	INTRON	PLXDC1	PLXDC1
C-5TWSR	ENSG00000177694	INTRON	NAALADL2	NAALADL2
C-5UAWO		INTERGENIC
C-5UDLQ	ENSG00000183242	INTRON	WT1-AS	WT1-AS
C-5UDSG	ENSG00000149403	INTRON	GRIK4	GRIK4
C-5UEBV	ENSG00000258751	INTRON		RP11-2G1.1
C-5UFEN	ENSG00000089057	INTRON	SLC23A2	SLC23A2
C-5UGHQ	ENSG00000050628	INTRON	PTGER3	PTGER3
C-5UHWM	ENSG00000158486	INTRON	DNAH3	DNAH3
C-5UIHT	ENSG00000214765	INTRON	SEPT7P2	SEPT7P2
C-5ULRX	ENSG00000246090	INTRON		RP11-696N14.1
C-5UNZS	ENSG00000116147	INTRON	TNR	TNR
C-5UNZS	ENSG00000235628	INTRON	TNR-IT1	TNR-IT1
C-5UPSF		INTERGENIC
C-5USQF	ENSG00000183580	INTRON	FBXL7	FBXL7
C-5UTCQ	ENSG00000188554	EXON	NBR1	NBR1
C-5UTPP		INTERGENIC
C-5UUBA		INTERGENIC
C-5UUIF		INTERGENIC
C-5UXOK	ENSG00000169855	INTRON	ROBO1	ROBO1
C-5UYOD	ENSG00000179262	EXON	RAD23A	RAD23A
C-5UYOD	ENSG00000179262	5UTR	RAD23A	RAD23A
C-5VADW		INTERGENIC
C-5VARI	ENSG00000134900	INTRON	TPP2	TPP2
C-5VAZX	ENSG00000141627	INTRON	DYM	DYM
C-5VBZL	ENSG00000079805	INTRON	DNM2	DNM2
C-5VCVB	ENSG00000155026	INTRON	RSPH10B	RSPH10B
C-5VDOT		INTERGENIC
C-5VEDM	ENSG00000142687	INTRON	KIAA0319L	KIAA0319L
C-5VEUQ	ENSG00000241593	INTRON		RP11-520D19.2
C-5VFHE	ENSG00000132694	INTRON	ARHGEF11	ARHGEF11
C-5VHZA	ENSG00000151025	INTRON	GPR158	GPR158
C-5VJAB		INTERGENIC
C-5VJBR	ENSG00000239589	INTRON	LINC00879	LINC00879
C-5VLBB		INTERGENIC
C-5VMNY	ENSG00000249593	INTRON		CTB-46B19.2
C-5VMNY	ENSG00000120725	INTRON	SIL1	SIL1
C-5VONG	ENSG00000232973	EXON	CYP1B1-AS1	CYP1B1-AS1
C-5VQHP	ENSG00000147481	INTRON	SNTG1	SNTG1
C-5VRMR		INTERGENIC
C-5VRYI	ENSG00000196588	INTRON	MKL1	MKL1
C-5VWOX	ENSG00000174839	INTRON	DENND6A	DENND6A
C-5VYUF	ENSG00000182185	INTRON	RAD51B	RAD51B
C-5VZGU	ENSG00000156395	INTRON	SORCS3	SORCS3
C-5WDAJ	ENSG00000113448	INTRON	PDE4D	PDE4D
C-5WFQE	ENSG00000229140	INTRON	CCDC26	CCDC26
C-5WGDS		INTERGENIC
C-5WJED	ENSG00000260785	INTRON	CASC17	CASC17
C-5WLOU		INTERGENIC
C-5WMNY	ENSG00000159216	INTRON	RUNX1	RUNX1
C-5WOPM		INTERGENIC
C-5WPFB		INTERGENIC
C-5WPYO	ENSG00000185274	INTRON	WBSCR17	WBSCR17
C-5WRAX	ENSG00000115085	INTRON	ZAP70	ZAP70
C-5WRNL		INTERGENIC
C-5WRZV	ENSG00000164363	INTRON	SLC6A18	SLC6A18
C-5WSLH	ENSG00000269964	INTRON	MEI4	MEI4
C-5WTML	ENSG00000053747	INTRON	LAMA3	LAMA3
C-5WUNT	ENSG00000005379	EXON	BZRAP1	BZRAP1
C-5WUOM	ENSG00000137770	INTRON	CTDSPL2	CTDSPL2
C-5WVBN		INTERGENIC
C-5WVBP		INTERGENIC
C-5WVPY		INTERGENIC
C-5WVYX	ENSG00000133424	INTRON	LARGE	LARGE
C-5WWCA	ENSG00000176771	INTRON	NCKAP5	NCKAP5
C-5WWKN	ENSG00000130770	EXON	ATPIF1	ATPIF1
C-5WWKN	ENSG00000130770	3UTR	ATPIF1	ATPIF1
C-5WWSO		INTERGENIC
C-5WZIG	ENSG00000136643	INTRON	RPS6KC1	RPS6KC1
C-5XBCA	ENSG00000035499	INTRON	DEPDC1B	DEPDC1B
C-5XCKL		INTERGENIC
C-5XDKR	ENSG00000171094	INTRON	ALK	ALK
C-5XENH	ENSG00000186687	INTRON	LYRM7	LYRM7
C-5XERN	ENSG00000174989	INTRON	FBXW8	FBXW8
C-5XFDN	ENSG00000169220	INTRON	RGS14	RGS14
C-5XFJG	ENSG00000227954	INTRON		RP3-323P13.2
C-5XGLE	ENSG00000197323	INTRON	TRIM33	TRIM33
C-5XHWW	ENSG00000078328	INTRON	RBFOX1	RBFOX1
C-5XIZF	ENSG00000117298	INTRON	ECE1	ECE1
C-5XJND	ENSG00000174469	INTRON	CNTNAP2	CNTNAP2
C-5XKFZ	ENSG00000116127	EXON	ALMS1	ALMS1
C-5XKFZ	ENSG00000116127	3UTR	ALMS1	ALMS1
C-5XKOQ		INTERGENIC
C-5XLDE		INTERGENIC
C-5XPDC	ENSG00000164363	INTRON	SLC6A18	SLC6A18
C-5XPDQ		INTERGENIC
C-5XPWU	ENSG00000083290	INTRON	ULK2	ULK2
C-5XPZX	ENSG00000184347	INTRON	SLIT3	SLIT3
C-5XQAK	ENSG00000136040	INTRON	PLXNC1	PLXNC1
C-5XQGQ	ENSG00000249816	INTRON	LINC00964	LINC00964
C-5XQPL	ENSG00000135775	INTRON	COG2	COG2
C-5XSWS		INTERGENIC
C-5XTAM	ENSG00000113448	INTRON	PDE4D	PDE4D
C-5XTUS	ENSG00000080224	INTRON	EPHA6	EPHA6
C-5XZCN		INTERGENIC
C-5XZEN	ENSG00000255504	INTRON		RP11-788M5.3
C-5YBXW		INTERGENIC
C-5YCOF		INTERGENIC
C-5YDLF	ENSG00000158470	INTRON	B4GALT5	B4GALT5
C-5YDQF	ENSG00000136628	INTRON	EPRS	EPRS
C-5YEJH		INTERGENIC
C-5YELV	ENSG00000015676	INTRON	NUDCD3	NUDCD3
C-5YGOC		INTERGENIC
C-5YHLQ	ENSG00000140538	INTRON	NTRK3	NTRK3
C-5YHUA		INTERGENIC
C-5YKFL		INTERGENIC
C-5YKWC		INTERGENIC
C-5YLLH	ENSG00000144278	INTRON	GALNT13	GALNT13
C-5YNHL	ENSG00000079739	INTRON	PGM1	PGM1
C-5YOWU		INTERGENIC
C-5YQEC		INTERGENIC
C-5YTAY		INTERGENIC
C-5YVIN	ENSG00000133424	INTRON	LARGE	LARGE
C-5YYQA	ENSG00000104044	INTRON	OCA2	OCA2
C-5ZAOM		INTERGENIC
C-5ZAVC	ENSG00000065559	INTRON	MAP2K4	MAP2K4
C-5ZDQD	ENSG00000038382	INTRON	TRIO	TRIO
C-5ZEHY		INTERGENIC
C-5ZHES	ENSG00000174989	INTRON	FBXW8	FBXW8
C-5ZHOK		INTERGENIC
C-5ZHRM		INTERGENIC
C-5ZLSX		INTERGENIC
C-5ZMBP	ENSG00000165379	INTRON	LRFN5	LRFN5
C-5ZNAC	ENSG00000167080	INTRON	B4GALNT2	B4GALNT2
C-5ZQNK	ENSG00000113448	INTRON	PDE4D	PDE4D
C-5ZQTL		INTERGENIC
C-5ZRCS	ENSG00000144746	INTRON	ARL6IP5	ARL6IP5
C-5ZTNW	ENSG00000106443	INTRON	PHF14	PHF14
C-5ZUEM	ENSG00000145526	INTRON	CDH18	CDH18
C-5ZVJW	ENSG00000183091	INTRON	NEB	NEB
C-5ZYAO		INTERGENIC
C-5ZYOG		INTERGENIC
C-5ZZQL		INTERGENIC
C-6AFJS	ENSG00000121454	INTRON	LHX4	LHX4
C-6AGUR	ENSG00000185046	INTRON	ANKS1B	ANKS1B
C-6AGVY		INTERGENIC
C-6AHPH		INTERGENIC
C-6AHUV		INTERGENIC
C-6AJAB	ENSG00000164099	INTRON	PRSS12	PRSS12
C-6ALJX	ENSG00000259589	INTRON		RP11-317G6.1
C-6ALJX	ENSG00000103657	EXON	HERC1	HERC1
C-6AMPT		INTERGENIC
C-6AMVB	ENSG00000163161	INTRON	ERCC3	ERCC3
C-6ANMU	ENSG00000168615	INTRON	ADAM9	ADAM9
C-6AOAP		INTERGENIC
C-6AOKU	ENSG00000144460	INTRON	NYAP2	NYAP2
C-6ARJM	ENSG00000196376	INTRON	SLC35F1	SLC35F1
C-6ASLT	ENSG00000162267	EXON	ITIH3	ITIH3
C-6ASXR		INTERGENIC
C-6ATSX	ENSG00000109265	INTRON	KIAA1211	KIAA1211
C-6ATUQ	ENSG00000035687	INTRON	ADSS	ADSS
C-6AUCG	ENSG00000185737	INTRON	NRG3	NRG3
C-6AUYF		INTERGENIC
C-6AWXL		INTERGENIC
C-6AXEO	ENSG00000104490	INTRON	NCALD	NCALD
C-6AYAE	ENSG00000047579	INTRON	DTNBP1	DTNBP1
C-6AYRL		INTERGENIC
C-6BCUM		INTERGENIC
C-6BEYG	ENSG00000253633	3UTR		KB-1980E6.3
C-6BGFE		INTERGENIC
C-6BGFZ		INTERGENIC
C-6BGVL	ENSG00000272642	INTRON		CTD-2234N14.1
C-6BHSB		INTERGENIC
C-6BLGP	ENSG00000137766	INTRON	UNC13C	UNC13C
C-6BMPK	ENSG00000100385	INTRON	IL2RB	IL2RB
C-6BNMU	ENSG00000170006	3UTR	TMEM154	TMEM154
C-6BPYI	ENSG00000183091	INTRON	NEB	NEB
C-6BTTX	ENSG00000108469	INTRON	RECQL5	RECQL5
C-6BURW	ENSG00000196505	INTRON	GDAP2	GDAP2
C-6BUYE	ENSG00000149972	INTRON	CNTN5	CNTN5
C-6BVHN	ENSG00000151422	INTRON	FER	FER
C-6BWQK	ENSG00000152377	INTRON	SPOCK1	SPOCK1
C-6BWTV		INTERGENIC
C-6BZCO	ENSG00000183230	INTRON	CTNNA3	CTNNA3
C-6BZGW		INTERGENIC
C-6CCUX	ENSG00000154589	INTRON	LY96	LY96
C-6CDSI	ENSG00000256008	INTRON		RP11-728G15.1
C-6CFWF	ENSG00000148655	INTRON	C10orf11	C10orf11
C-6CFZJ		INTERGENIC
C-6CHED	ENSG00000082438	INTRON	COBLL1	COBLL1
C-6CIEA		INTERGENIC
C-6CKBC	ENSG00000256087	INTRON	ZNF432	ZNF432
C-6CKBC	ENSG00000197608	INTRON	ZNF841	ZNF841
C-6CLQZ	ENSG00000117069	INTRON	ST6GALNAC5	ST6GALNAC5
C-6CLRP		INTERGENIC
C-6CQHU	ENSG00000165699	EXON	TSC1	TSC1
C-6CTNO		INTERGENIC
C-6CTZR	ENSG00000142192	EXON	APP	APP
C-6CXAW		INTERGENIC
C-6CXCT		INTERGENIC
C-6CXHU	ENSG00000165379	INTRON	LRFN5	LRFN5
C-6CXIC	ENSG00000244040	INTRON	IL12A-AS1	IL12A-AS1
C-6CYRN		INTERGENIC
C-6CYRU		INTERGENIC
C-6DAVD		INTERGENIC
C-6DBQN	ENSG00000122507	INTRON	BBS9	BBS9
C-6DCYL		INTERGENIC
C-6DFKN	ENSG00000134258	INTRON	VTCN1	VTCN1
C-6DFZT		INTERGENIC
C-6DGME		INTERGENIC
C-6DGUR	ENSG00000126787	INTRON	DLGAP5	DLGAP5
C-6DIBP		INTERGENIC
C-6DJSW	ENSG00000230773	INTRON		AC079807.4
C-6DNIN	ENSG00000257407	INTRON		RP11-1028N23.4
C-6DOYV	ENSG00000141376	INTRON	BCAS3	BCAS3
C-6DPFY	ENSG00000185942	INTRON	NKAIN3	NKAIN3
C-6DPOX	ENSG00000069869	INTRON	NEDD4	NEDD4
C-6DRTM		INTERGENIC
C-6DXEY	ENSG00000161681	INTRON	SHANK1	SHANK1
C-6DYHA	ENSG00000174990	INTRON	CA5A	CA5A
C-6EBJL		INTERGENIC
C-6ECQC	ENSG00000144560	INTRON	VGLL4	VGLL4
C-6EGNR	ENSG00000134982	INTRON	APC	APC
C-6EGNR	ENSG00000258864	INTRON		CTC-554D6.1
C-6EJJM		INTERGENIC
C-6EOWG	ENSG00000251372	INTRON	LINC00499	LINC00499
C-6EPVC		INTERGENIC
C-6EQYT	ENSG00000189079	EXON	ARID2	ARID2
C-6FAWM		INTERGENIC
C-6FCDH	ENSG00000179399	INTRON	GPC5	GPC5
C-6FCRS	ENSG00000132554	INTRON	RGS22	RGS22
C-6FCRZ	ENSG00000261280	EXON		CTD-3105H18.13
C-6FFWL	ENSG00000148411	INTRON	NACC2	NACC2
C-6FIHY		INTERGENIC
C-6FJDG	ENSG00000157445	INTRON	CACNA2D3	CACNA2D3
C-6FKAT	ENSG00000215367	INTRON	TMED11P	TMED11P
C-6FKAV	ENSG00000143786	INTRON	CNIH3	CNIH3
C-6FMEE	ENSG00000133808	INTRON	MICALCL	MICALCL
C-6FPIT	ENSG00000101596	INTRON	SMCHD1	SMCHD1
C-6FQFW	ENSG00000151834	INTRON	GABRA2	GABRA2
C-6FQQV		INTERGENIC
C-6FRYT	ENSG00000176463	INTRON	SLCO3A1	SLCO3A1
C-6FSTP	ENSG00000180424	INTRON	DEFB123	DEFB123
C-6FUNA	ENSG00000255946	INTRON		RP11-173P15.7
C-6FVYJ		INTERGENIC
C-6FXBB	ENSG00000160299	INTRON	PCNT	PCNT
C-6FXRT	ENSG00000221866	INTRON	PLXNA4	PLXNA4
C-6FYVR		INTERGENIC
C-6GAHN	ENSG00000181722	INTRON	ZBTB20	ZBTB20
C-6GAQW	ENSG00000185252	EXON	ZNF74	ZNF74
C-6GDJY	ENSG00000225783	INTRON	MIAT	MIAT
C-6GDVN		INTERGENIC
C-6GFDU	ENSG00000204934	EXON	ATP6V0E2-AS1	ATP6V0E2-AS1
C-6GHOI	ENSG00000064012	EXON	CASP8	CASP8
C-6GHOI	ENSG00000064012	3UTR	CASP8	CASP8
C-6GHZH	ENSG00000185052	INTRON	SLC24A3	SLC24A3
C-6GKSF	ENSG00000171310	INTRON	CHST11	CHST11
C-6GLSC	ENSG00000083857	INTRON	FAT1	FAT1
C-6GLUV	ENSG00000058335	EXON	RASGRF1	RASGRF1
C-6GLUV	ENSG00000058335	5UTR	RASGRF1	RASGRF1
C-6GOVB		INTERGENIC
C-6GOYB	ENSG00000108306	INTRON	FBXL20	FBXL20
C-6GQNX		INTERGENIC
C-6GRAD	ENSG00000198160	INTRON	MIER1	MIER1
C-6GRMS	ENSG00000116983	EXON	HPCAL4	HPCAL4
C-6GUZA	ENSG00000137628	INTRON	DDX60	DDX60
C-6GWES	ENSG00000083535	INTRON	PIBF1	PIBF1
C-6GXWO		INTERGENIC
C-6GZGQ	ENSG00000106069	INTRON	CHN2	CHN2
C-6HBGK		INTERGENIC
C-6HCBO	ENSG00000144036	INTRON	EXOC6B	EXOC6B
C-6HDGN	ENSG00000061936	INTRON	SFSWAP	SFSWAP
C-6HDPJ	ENSG00000138411	INTRON	HECW2	HECW2
C-6HEEO		INTERGENIC
C-6HETR		INTERGENIC
C-6HGXE	ENSG00000141447	INTRON	OSBPL1A	OSBPL1A
C-6HHLV	ENSG00000123240	INTRON	OPTN	OPTN
C-6HHTR	ENSG00000109265	INTRON	KIAA1211	KIAA1211
C-6HINN	ENSG00000106462	INTRON	EZH2	EZH2
C-6HIQA	ENSG00000157060	INTRON	SHCBP1L	SHCBP1L
C-6HKFU		INTERGENIC
C-6HMNP	ENSG00000214174	INTRON	AMZ2P1	AMZ2P1
C-6HOAD		INTERGENIC
C-6HPAN	ENSG00000152402	INTRON	GUCY1A2	GUCY1A2
C-6HRNK		INTERGENIC
C-6HRTJ	ENSG00000154556	INTRON	SORBS2	SORBS2
C-6HRUL	ENSG00000146143	INTRON	PRIM2	PRIM2
C-6HSRW	ENSG00000169554	INTRON	ZEB2	ZEB2
C-6HUEZ		INTERGENIC
C-6HWMF	ENSG00000138190	INTRON	EXOC6	EXOC6
C-6HWYJ	ENSG00000159322	EXON	ADPGK	ADPGK
C-6HWYJ	ENSG00000159322	3UTR	ADPGK	ADPGK
C-6HZYT	ENSG00000215421	INTRON	ZNF407	ZNF407
C-6IBOI	ENSG00000158486	INTRON	DNAH3	DNAH3
C-6IBYJ		INTERGENIC
C-6ICEE		INTERGENIC
C-6ICHS	ENSG00000157131	INTRON	C8A	C8A
C-6IHIH	ENSG00000135636	INTRON	DYSF	DYSF
C-6IKCK	ENSG00000150672	INTRON	DLG2	DLG2
C-6ILFX		INTERGENIC
C-6INAM	ENSG00000196850	INTRON	PPTC7	PPTC7
C-6INCW		INTERGENIC
C-6INZA	ENSG00000106462	INTRON	EZH2	EZH2
C-6INZQ	ENSG00000111300	INTRON	NAA25	NAA25
C-6INZV	ENSG00000151422	INTRON	FER	FER
C-6IONS	ENSG00000168702	INTRON	LRP1B	LRP1B
C-6IPUP		INTERGENIC
C-6IQBJ	ENSG00000114670	INTRON	NEK11	NEK11
C-6ISKN		INTERGENIC
C-6ITYP	ENSG00000141367	EXON	CLTC	CLTC
C-6IVDY	ENSG00000172409	INTRON	CLP1	CLP1
C-6IWKX	ENSG00000205726	INTRON	ITSN1	ITSN1
C-6IWKX	ENSG00000249209	INTRON		AP000304.12
C-6IXMB		INTERGENIC
C-6IXVJ		INTERGENIC
C-6IYCS		INTERGENIC
C-6JCHM	ENSG00000236366	INTRON		RP11-440G9.1
C-6JCZW	ENSG00000134744	INTRON	ZCCHC11	ZCCHC11
C-6JDOA	ENSG00000120251	INTRON	GRIA2	GRIA2
C-6JFCJ	ENSG00000021645	INTRON	NRXN3	NRXN3
C-6JGXX		INTERGENIC
C-6JIBF	ENSG00000131023	INTRON	LATS1	LATS1
C-6JIFR	ENSG00000158292	INTRON	GPR153	GPR153
C-6JIYZ		INTERGENIC
C-6JLUV		INTERGENIC
C-6JMTR		INTERGENIC
C-6JQEL	ENSG00000179915	INTRON	NRXN1	NRXN1
C-6JRJN	ENSG00000151062	INTRON	CACNA2D4	CACNA2D4
C-6JVTS	ENSG00000150275	INTRON	PCDH15	PCDH15
C-6JWAU	ENSG00000267575	INTRON		CTC-459F4.3
C-6JWAU	ENSG00000272635	INTRON		LLNLF-65H9.1
C-6JWAU	ENSG00000267389	INTRON		CTC-459F4.7
C-6JXYA	ENSG00000183826	INTRON	BTBD9	BTBD9
C-6JYJI	ENSG00000260411	INTRON		RP11-420N3.2
C-6JYJI	ENSG00000078328	INTRON	RBFOX1	RBFOX1
C-6JYQM	ENSG00000097021	INTRON	ACOT7	ACOT7
C-6KETW		INTERGENIC
C-6KJBN	ENSG00000152214	INTRON	RIT2	RIT2
C-6KLCQ	ENSG00000170921	INTRON	TANC2	TANC2
C-6KLCQ	ENSG00000233635	INTRON		AC037445.1
C-6KMLX	ENSG00000003147	INTRON	ICA1	ICA1
C-6KODN	ENSG00000136011	INTRON	STAB2	STAB2
C-6KOOL		INTERGENIC
C-6KOPE		INTERGENIC
C-6KPRC	ENSG00000005108	INTRON	THSD7A	THSD7A
C-6KQAY	ENSG00000132554	INTRON	RGS22	RGS22
C-6KQBR		INTERGENIC
C-6KQMU	ENSG00000234494	INTRON		AC003665.1
C-6KQMU	ENSG00000266601	INTRON		RP11-6N17.3
C-6KSYU	ENSG00000175198	INTRON	PCCA	PCCA
C-6KTCS	ENSG00000007402	INTRON	CACNA2D2	CACNA2D2
C-6KTGX	ENSG00000127989	INTRON	MTERF	MTERF
C-6KTKW		INTERGENIC
C-6KTPW		INTERGENIC
C-6LAPR		INTERGENIC
C-6LBBI		INTERGENIC
C-6LFCL		INTERGENIC
C-6LFHT		INTERGENIC
C-6LGJN		INTERGENIC
C-6LIWO		INTERGENIC
C-6LJUG	ENSG00000166833	INTRON	NAV2	NAV2
C-6LNFD	ENSG00000174469	INTRON	CNTNAP2	CNTNAP2
C-6LNHM	ENSG00000197548	INTRON	ATG7	ATG7
C-6LOZY	ENSG00000255504	INTRON		RP11-788M5.3
C-6LRUF	ENSG00000225783	INTRON	MIAT	MIAT
C-6LTBX	ENSG00000174469	INTRON	CNTNAP2	CNTNAP2
C-6LUVN	ENSG00000154309	EXON	DISP1	DISP1
C-6LXLD	ENSG00000118733	INTRON	OLFM3	OLFM3
C-6LYZQ	ENSG00000125970	INTRON	RALY	RALY
C-6LZBI	ENSG00000230782	INTRON		RP11-508N12.2
C-6MBRW	ENSG00000138768	EXON	USO1	USO1
C-6MDRN	ENSG00000241134	INTRON		RP5-1051J4.4
C-6MEOP	ENSG00000078018	EXON	MAP2	MAP2
C-6MFQN	ENSG00000150275	INTRON	PCDH15	PCDH15
C-6MIDT	ENSG00000259114	INTRON		AC005484.5
C-6MIDT	ENSG00000119636	INTRON	CCDC176	CCDC176
C-6MJLQ	ENSG00000186687	INTRON	LYRM7	LYRM7
C-6MJTE	ENSG00000067715	INTRON	SYT1	SYT1
C-6MJTE	ENSG00000257191	INTRON		RP11-390N6.1
C-6MKCC	ENSG00000258942	INTRON		RP11-255G12.2
C-6MLED	ENSG00000257268	INTRON		RP1-74B13.2
C-6MMLW	ENSG00000150672	INTRON	DLG2	DLG2
C-6MMTV	ENSG00000134532	INTRON	SOX5	SOX5
C-6MNIJ	ENSG00000117148	INTRON	ACTL8	ACTL8
C-6MNOB	ENSG00000153250	INTRON	RBMS1	RBMS1
C-6MPJH	ENSG00000255036	INTRON		RP11-23J9.4
C-6MPJH	ENSG00000197816	INTRON	CCDC180	CCDC180
C-6MPQP	ENSG00000245648	INTRON		RP11-277P12.20
C-6MPQP	ENSG00000213809	EXON	KLRK1	KLRK1
C-6MPQP	ENSG00000213809	3UTR	KLRK1	KLRK1
C-6MPQP	ENSG00000255819	3UTR	KLRC4-KLRK1	KLRC4-KLRK1
C-6MQNW	ENSG00000135341	INTRON	MAP3K7	MAP3K7
C-6MRCD		INTERGENIC
C-6MULZ	ENSG00000162814	INTRON	SPATA17	SPATA17
C-6MYEX	ENSG00000182389	INTRON	CACNB4	CACNB4
C-6NCRP		INTERGENIC
C-6NGHJ		INTERGENIC
C-6NKRU	ENSG00000170921	INTRON	TANC2	TANC2
C-6NKRU	ENSG00000233635	INTRON		AC037445.1
C-6NLFY	ENSG00000150672	INTRON	DLG2	DLG2
C-6NNIH	ENSG00000153015	INTRON	CWC27	CWC27
C-6NRWV	ENSG00000166833	INTRON	NAV2	NAV2
C-6NRYS	ENSG00000137504	INTRON	CREBZF	CREBZF
C-6NTDE	ENSG00000165714	INTRON	LOH12CR1	LOH12CR1
C-6NTPI	ENSG00000107077	INTRON	KDM4C	KDM4C
C-6NXVI		INTERGENIC
C-6NYED	ENSG00000165973	INTRON	NELL1	NELL1
C-6NZBA	ENSG00000129422	INTRON	MTUS1	MTUS1
C-6OAIA	ENSG00000162599	INTRON	NFIA	NFIA
C-6OEAE		INTERGENIC
C-6OEOG	ENSG00000160746	INTRON	ANO10	ANO10
C-6OFWP	ENSG00000096968	INTRON	JAK2	JAK2
C-6OGDZ	ENSG00000269699	INTRON	ZIM2	ZIM2
C-6OGDZ	ENSG00000198300	INTRON	PEG3	PEG3
C-6OHJX	ENSG00000237797	INTRON		RP11-472N13.3
C-6OHTH	ENSG00000175711	INTRON	B3GNTL1	B3GNTL1
C-6OJSK		INTERGENIC
C-6OKIM	ENSG00000070019	INTRON	GUCY2C	GUCY2C
C-6OMCL	ENSG00000119335	3UTR	SET	SET
C-6OMKG	ENSG00000154309	INTRON	DISP1	DISP1
C-6OOOG		INTERGENIC
C-6OPYE	ENSG00000147481	INTRON	SNTG1	SNTG1
C-6OQBF		INTERGENIC
C-6OSKW	ENSG00000185630	INTRON	PBX1	PBX1
C-6OTDV	ENSG00000174469	INTRON	CNTNAP2	CNTNAP2
C-6OTHV	ENSG00000172869	INTRON	DMXL1	DMXL1
C-6OTIZ		INTERGENIC
C-6OUVS	ENSG00000119335	3UTR	SET	SET
C-6OWOZ	ENSG00000189337	INTRON	KAZN	KAZN
C-6OXNH		INTERGENIC
C-6OXSX	ENSG00000133980	INTRON	VRTN	VRTN
C-6OYUJ		INTERGENIC
C-6OZCF	ENSG00000245832	INTRON		RP11-179A16.1
C-6OZMO	ENSG00000267281	INTRON		RP11-793H13.10
C-6OZMO	ENSG00000170653	INTRON	ATF7	ATF7
C-6PCLO	ENSG00000174469	INTRON	CNTNAP2	CNTNAP2
C-6PDXW	ENSG00000104044	INTRON	OCA2	OCA2
C-6PEWC	ENSG00000259678	INTRON		RP11-707P17.1
C-6PEWC	ENSG00000104093	INTRON	DMXL2	DMXL2
C-6PFKW	ENSG00000185252	EXON	ZNF74	ZNF74
C-6PGJL	ENSG00000149972	INTRON	CNTN5	CNTN5
C-6PHDH		INTERGENIC
C-6PHNL	ENSG00000108557	INTRON	RAI1	RAI1
C-6PHTH	ENSG00000179399	INTRON	GPC5	GPC5
C-6PICL		INTERGENIC
C-6PIGB	ENSG00000153246	INTRON	PLA2R1	PLA2R1
C-6PJCE	ENSG00000128512	INTRON	DOCK4	DOCK4
C-6PKIE	ENSG00000226240	INTRON	LINC00381	LINC00381
C-6PKIN		INTERGENIC
C-6PMLV	ENSG00000134376	INTRON	CRB1	CRB1
C-6PQXK	ENSG00000020577	INTRON	SAMD4A	SAMD4A
C-6PRQL	ENSG00000135824	INTRON	RGS8	RGS8
C-6PSCT	ENSG00000172915	INTRON	NBEA	NBEA
C-6PXAC	ENSG00000185246	INTRON	PRPF39	PRPF39
C-6PXBR	ENSG00000174469	INTRON	CNTNAP2	CNTNAP2
C-6PXDH	ENSG00000089220	INTRON	PEBP1	PEBP1
C-6QBDV	ENSG00000148123	INTRON		LPPR1
C-6QBTC		INTERGENIC
C-6QFYI		INTERGENIC
C-6QJOJ	ENSG00000101323	INTRON	HAO1	HAO1
C-6QKTU	ENSG00000175198	INTRON	PCCA	PCCA
C-6QNLA		INTERGENIC
C-6QODS		INTERGENIC
C-6QPOH	ENSG00000087237	INTRON	CETP	CETP
C-6QUKN	ENSG00000052795	INTRON	FNIP2	FNIP2
C-6QUOB	ENSG00000078687	INTRON	TNRC6C	TNRC6C
C-6QVXE	ENSG00000104320	INTRON	NBN	NBN
C-6QWFV	ENSG00000065559	INTRON	MAP2K4	MAP2K4
C-6QWZL	ENSG00000254202	INTRON		RP11-120I21.2
C-6QXXA		INTERGENIC
C-6QZZE		INTERGENIC
C-6RAEW	ENSG00000184384	INTRON	MAML2	MAML2
C-6REGC	ENSG00000116991	INTRON	SIPA1L2	SIPA1L2
C-6REWI	ENSG00000106554	INTRON	CHCHD3	CHCHD3
C-6RFMG		INTERGENIC
C-6RGCC	ENSG00000106462	INTRON	EZH2	EZH2
C-6RGJP		INTERGENIC
C-6RGNY	ENSG00000069188	INTRON	SDK2	SDK2
C-6RHXB	ENSG00000103472	INTRON	RRN3P2	RRN3P2
C-6RHXB	ENSG00000260908	INTRON		CTB-134H23.3
C-6RIFR	ENSG00000081019	INTRON	RSBN1	RSBN1
C-6RJDJ	ENSG00000116147	INTRON	TNR	TNR
C-6RJDJ	ENSG00000235628	INTRON	TNR-IT1	TNR-IT1
C-6RKAO	ENSG00000087237	INTRON	CETP	CETP
C-6RKEC	ENSG00000137033	INTRON	IL33	IL33
C-6RKFJ	ENSG00000109944	INTRON	C11orf63	C11orf63
C-6RLIO	ENSG00000078018	INTRON	MAP2	MAP2
C-6RLJD		INTERGENIC
C-6RNCH		INTERGENIC
C-6RNMB	ENSG00000128573	INTRON	FOXP2	FOXP2
C-6RNTO		INTERGENIC
C-6ROFS	ENSG00000127914	EXON	AKAP9	AKAP9
C-6ROGO	ENSG00000128918	INTRON	ALDH1A2	ALDH1A2
C-6RQRC	ENSG00000049130	INTRON	KITLG	KITLG
C-6RRDM	ENSG00000070748	INTRON	CHAT	CHAT
C-6RUUW	ENSG00000114698	INTRON	PLSCR4	PLSCR4
C-6RVFM		INTERGENIC
C-6RVRP	ENSG00000273274	3UTR	ZBTB8B	ZBTB8B
C-6RVRP	ENSG00000254553	INTRON		RP1-27O5.3
C-6RWGL	ENSG00000067798	3UTR	NAV3	NAV3
C-6RXGO	ENSG00000062725	INTRON	APPBP2	APPBP2
C-6RXQC		INTERGENIC
C-6RXVR		INTERGENIC
C-6SACB		INTERGENIC
C-6SAVL	ENSG00000169288	INTRON	MRPL1	MRPL1
C-6SCJB	ENSG00000150672	INTRON	DLG2	DLG2
C-6SCYD	ENSG00000184719	INTRON	RNLS	RNLS
C-6SEJE		INTERGENIC
C-6SGZU	ENSG00000111581	INTRON	NUP107	NUP107
C-6SHKH	ENSG00000113448	INTRON	PDE4D	PDE4D
C-6SIJC	ENSG00000145147	INTRON	SLIT2	SLIT2
C-6SKOU		INTERGENIC
C-6SKXY		INTERGENIC
C-6SLCC	ENSG00000175697	INTRON	GPR156	GPR156
C-6SLQL	ENSG00000175018	INTRON	TEX36	TEX36
C-6SNRZ	ENSG00000229715	INTRON	EEF1DP3	EEF1DP3
C-6SRLP		INTERGENIC
C-6SVBE	ENSG00000185087	INTRON	FAM169B	FAM169B
C-6SXDV	ENSG00000239589	INTRON	LINC00879	LINC00879
C-6TAFM		INTERGENIC
C-6TDAO		INTERGENIC
C-6TEZQ	ENSG00000172260	INTRON	NEGR1	NEGR1
C-6TFIH	ENSG00000183032	INTRON	SLC25A21	SLC25A21
C-6TFMV	ENSG00000144893	INTRON	MED12L	MED12L
C-6TFMV	ENSG00000169313	INTRON	P2RY12	P2RY12
C-6TIHZ	ENSG00000113231	INTRON	PDE8B	PDE8B
C-6TMPQ	ENSG00000158292	INTRON	GPR153	GPR153
C-6TODF		INTERGENIC
C-6TOYA		INTERGENIC
C-6TRZT	ENSG00000114999	INTRON	TTL	TTL
C-6TSDZ		INTERGENIC
[truncated: 1,608 more rows]

## Sheet: Supp. Table 7
Supplementary Table 7: Genomic regions for differentiating markers identified with the dynamic programmming-based approach with at least very large effect
Marker ID	Ensembl gene IDs	Genomic regions	HGNC symbol	Gene name
C-3ACOJ	ENSG00000172260	INTRON	NEGR1	NEGR1
C-3AHFO		INTERGENIC
C-3AINK	ENSG00000270277	EXON		RP11-65L3.2
C-3AINK	ENSG00000237298	INTRON	TTN-AS1	TTN-AS1
C-3AINK	ENSG00000155657	EXON	TTN	TTN
C-3AMZF	ENSG00000086619	INTRON	ERO1LB	ERO1LB
C-3AOWZ	ENSG00000139173	INTRON	TMEM117	TMEM117
C-3ARPR		INTERGENIC
C-3AURA	ENSG00000148935	INTRON	GAS2	GAS2
C-3AXAN	ENSG00000143322	INTRON	ABL2	ABL2
C-3AYQN	ENSG00000258394	INTRON		CTD-2307P3.1
C-3AYQN	ENSG00000258850	INTRON		RP11-214N1.1
C-3BABV	ENSG00000157388	INTRON	CACNA1D	CACNA1D
C-3BCJX	ENSG00000185274	INTRON	WBSCR17	WBSCR17
C-3BDSG		INTERGENIC
C-3BEMP	ENSG00000118007	INTRON	STAG1	STAG1
C-3BIIJ	ENSG00000138759	INTRON	FRAS1	FRAS1
C-3BOET		INTERGENIC
C-3BPDO		INTERGENIC
C-3BUZV	ENSG00000169519	INTRON	METTL15	METTL15
C-3BUZW		INTERGENIC
C-3BWLZ	ENSG00000264324	INTRON		RP11-287D1.3
C-3BWLZ	ENSG00000188687	INTRON	SLC4A5	SLC4A5
C-3CESR	ENSG00000037637	INTRON	FBXO42	FBXO42
C-3CGAP	ENSG00000151240	INTRON	DIP2C	DIP2C
C-3CGES		INTERGENIC
C-3CGIA	ENSG00000066933	INTRON	MYO9A	MYO9A
C-3CILP		INTERGENIC
C-3CLIN		INTERGENIC
C-3CLNE	ENSG00000047365	INTRON	ARAP2	ARAP2
C-3COOF	ENSG00000121964	INTRON	GTDC1	GTDC1
C-3COQR	ENSG00000101323	INTRON	HAO1	HAO1
C-3CQEB	ENSG00000150672	INTRON	DLG2	DLG2
C-3CRKP	ENSG00000131508	INTRON	UBE2D2	UBE2D2
C-3CRTU	ENSG00000156113	INTRON	KCNMA1	KCNMA1
C-3CUJB	ENSG00000166828	EXON	SCNN1G	SCNN1G
C-3CUJB	ENSG00000260741	INTRON		CTC-391G2.1
C-3DAMV	ENSG00000116991	INTRON	SIPA1L2	SIPA1L2
C-3DBKK	ENSG00000273217	INTRON		CTC-432M15.3
C-3DBKK	ENSG00000217128	INTRON	FNIP1	FNIP1
C-3DELW	ENSG00000139220	INTRON	PPFIA2	PPFIA2
C-3DFCX	ENSG00000183098	INTRON	GPC6	GPC6
C-3DFNZ	ENSG00000184349	INTRON	EFNA5	EFNA5
C-3DFTA	ENSG00000140443	INTRON	IGF1R	IGF1R
C-3DKCH		INTERGENIC
C-3DKFX		INTERGENIC
C-3DLOI		INTERGENIC
C-3DODT	ENSG00000070476	INTRON	ZXDC	ZXDC
C-3DPZO	ENSG00000116288	INTRON	PARK7	PARK7
C-3DRZX		INTERGENIC
C-3DUEB	ENSG00000259868	EXON		RP11-1012E15.1
C-3DUVD	ENSG00000124212	INTRON	PTGIS	PTGIS
C-3EABA		INTERGENIC
C-3ECNU	ENSG00000165650	3UTR	PDZD8	PDZD8
C-3EHEE	ENSG00000260411	INTRON		RP11-420N3.2
C-3EHEE	ENSG00000078328	INTRON	RBFOX1	RBFOX1
C-3ELJT	ENSG00000226296	INTRON		RP11-71J2.1
C-3EMAU		INTERGENIC
C-3EQNN	ENSG00000226994	INTRON		AC012593.1
C-3EUCB	ENSG00000140937	INTRON	CDH11	CDH11
C-3EVHV	ENSG00000214189	INTRON	ZNF788	ZNF788
C-3EVHV	ENSG00000132010	INTRON	ZNF20	ZNF20
C-3EVHV	ENSG00000213297	INTRON	ZNF625-ZNF20	ZNF625-ZNF20
C-3EYKB		INTERGENIC
C-3FAMD	ENSG00000261553	INTRON		RP11-29G8.3
C-3FAMD	ENSG00000136153	INTRON	LMO7	LMO7
C-3FDBH	ENSG00000087258	INTRON	GNAO1	GNAO1
C-3FDKM	ENSG00000259690	EXON		CTD-3118D7.1
C-3FDKM	ENSG00000104059	INTRON	FAM189A1	FAM189A1
C-3FJOJ		INTERGENIC
C-3FLQD	ENSG00000138738	INTRON	PRDM5	PRDM5
C-3FQKG		INTERGENIC
C-3FQNI	ENSG00000067798	INTRON	NAV3	NAV3
C-3FQNI	ENSG00000258225	INTRON		RP11-136F16.1
C-3FUSM	ENSG00000182132	INTRON	KCNIP1	KCNIP1
C-3FVTM	ENSG00000172264	INTRON	MACROD2	MACROD2
C-3FXCV	ENSG00000171759	INTRON	PAH	PAH
C-3FYMX	ENSG00000151892	INTRON	GFRA1	GFRA1
C-3FZMB	ENSG00000254530	INTRON		RP11-460B17.3
C-3GADN		INTERGENIC
C-3GCOX	ENSG00000173077	INTRON	DEC1	DEC1
C-3GDFO	ENSG00000145012	INTRON	LPP	LPP
C-3GDJC		INTERGENIC
C-3GEWO	ENSG00000251698	EXON	RNA5SP445	RNA5SP445
C-3GEWO	ENSG00000154229	INTRON	PRKCA	PRKCA
C-3GKPP		INTERGENIC
C-3GMKW	ENSG00000183230	INTRON	CTNNA3	CTNNA3
C-3GODP		INTERGENIC
C-3GRBV	ENSG00000068024	INTRON	HDAC4	HDAC4
C-3GRCG	ENSG00000185008	INTRON	ROBO2	ROBO2
C-3GSIV	ENSG00000115756	INTRON	HPCAL1	HPCAL1
C-3GUBD	ENSG00000183086	INTRON	GATSL1	GATSL1
C-3GUQD	ENSG00000185518	INTRON	SV2B	SV2B
C-3HGPI	ENSG00000101323	INTRON	HAO1	HAO1
C-3HHGT	ENSG00000170222	INTRON	ADPRM	ADPRM
C-3HHGT	ENSG00000187824	INTRON	TMEM220	TMEM220
C-3HHIR		INTERGENIC
C-3HINC	ENSG00000184661	INTRON	CDCA2	CDCA2
C-3HKDL	ENSG00000165671	INTRON	NSD1	NSD1
C-3HLXJ	ENSG00000143337	INTRON	TOR1AIP1	TOR1AIP1
C-3HVNT		INTERGENIC
C-3HWZB	ENSG00000143458	INTRON	GABPB2	GABPB2
C-3HXJV	ENSG00000182050	5UTR	MGAT4C	MGAT4C
C-3HXMI	ENSG00000153827	INTRON	TRIP12	TRIP12
C-3IEJH		INTERGENIC
C-3IKLG	ENSG00000185518	INTRON	SV2B	SV2B
C-3INKZ	ENSG00000141469	INTRON	SLC14A1	SLC14A1
C-3INKZ	ENSG00000267193	INTRON		RP11-116O18.3
C-3INWI	ENSG00000239697	INTRON	TNFSF12	TNFSF12
C-3INWI	ENSG00000248871	INTRON	TNFSF12-TNFSF13	TNFSF12-TNFSF13
C-3IOTZ	ENSG00000071242	INTRON	RPS6KA2	RPS6KA2
C-3IQFD		INTERGENIC
C-3IRUI		INTERGENIC
C-3IUOT	ENSG00000109667	INTRON	SLC2A9	SLC2A9
C-3IVJI	ENSG00000220237	EXON	RPS24P12	RPS24P12
C-3IVJI	ENSG00000164494	INTRON	PDSS2	PDSS2
C-3IYII	ENSG00000065613	INTRON	SLK	SLK
C-3JBBS	ENSG00000134115	INTRON	CNTN6	CNTN6
C-3JCJY	ENSG00000178105	INTRON	DDX10	DDX10
C-3JDPW		INTERGENIC
C-3JDUG	ENSG00000119685	INTRON	TTLL5	TTLL5
C-3JFAL	ENSG00000118217	INTRON	ATF6	ATF6
C-3JFHG	ENSG00000115756	INTRON	HPCAL1	HPCAL1
C-3JIDT	ENSG00000143337	INTRON	TOR1AIP1	TOR1AIP1
C-3JKHA	ENSG00000066248	INTRON	NGEF	NGEF
C-3JMXO	ENSG00000106536	INTRON	POU6F2	POU6F2
C-3JOSV		INTERGENIC
C-3JOTV		INTERGENIC
C-3JPEJ	ENSG00000066405	INTRON	CLDN18	CLDN18
C-3JQKU		INTERGENIC
C-3JQLY	ENSG00000185518	EXON	SV2B	SV2B
C-3JTLM	ENSG00000146143	INTRON	PRIM2	PRIM2
C-3JULG	ENSG00000133710	INTRON	SPINK5	SPINK5
C-3JUXF	ENSG00000184304	INTRON	PRKD1	PRKD1
C-3JVKN	ENSG00000250061	INTRON		RP11-541P9.3
C-3JWJC	ENSG00000130270	EXON	ATP8B3	ATP8B3
C-3JWJC	ENSG00000130270	3UTR	ATP8B3	ATP8B3
C-3JYCS		INTERGENIC
C-3KFRW		INTERGENIC
C-3KJZS	ENSG00000183098	INTRON	GPC6	GPC6
C-3KLKM		INTERGENIC
C-3KMZK	ENSG00000155393	INTRON	HEATR3	HEATR3
C-3KNWM	ENSG00000109680	INTRON	TBC1D19	TBC1D19
C-3KSTN		INTERGENIC
C-3KSXV	ENSG00000174839	INTRON	DENND6A	DENND6A
C-3KUGU	ENSG00000137819	INTRON	PAQR5	PAQR5
C-3KVHO	ENSG00000109654	INTRON	TRIM2	TRIM2
C-3LCXE	ENSG00000116957	INTRON	TBCE	TBCE
C-3LMJS	ENSG00000185666	INTRON	SYN3	SYN3
C-3LOTZ	ENSG00000189056	INTRON	RELN	RELN
C-3LOZP	ENSG00000079387	INTRON	SENP1	SENP1
C-3LQHH	ENSG00000187098	INTRON	MITF	MITF
C-3LQSQ	ENSG00000006468	INTRON	ETV1	ETV1
C-3LTNP		INTERGENIC
C-3MCYC	ENSG00000014824	INTRON	SLC30A9	SLC30A9
C-3MFCH	ENSG00000005020	INTRON	SKAP2	SKAP2
C-3MFHJ	ENSG00000198825	INTRON	INPP5F	INPP5F
C-3MFUB	ENSG00000165650	EXON	PDZD8	PDZD8
C-3MGCT	ENSG00000035115	EXON	SH3YL1	SH3YL1
C-3MGCT	ENSG00000035115	5UTR	SH3YL1	SH3YL1
C-3MKCQ	ENSG00000128655	INTRON	PDE11A	PDE11A
C-3MKUF		INTERGENIC
C-3MMHZ		INTERGENIC
C-3MNPA		INTERGENIC
C-3MNYE	ENSG00000115419	INTRON	GLS	GLS
C-3MOFG		INTERGENIC
C-3MPWS	ENSG00000139734	INTRON	DIAPH3	DIAPH3
C-3MSGX	ENSG00000154814	INTRON	OXNAD1	OXNAD1
C-3MUAY	ENSG00000249998	INTRON		RP11-141E13.1
C-3MWKK	ENSG00000179603	INTRON	GRM8	GRM8
C-3MXPC	ENSG00000156110	INTRON	ADK	ADK
C-3NCBZ	ENSG00000124151	INTRON	NCOA3	NCOA3
C-3NGSU		INTERGENIC
C-3NJQI	ENSG00000173542	INTRON	MOB1B	MOB1B
C-3NMSW	ENSG00000236030	INTRON	LINC01036	LINC01036
C-3NMXM	ENSG00000226381	INTRON		RP11-119F19.2
C-3NTOK	ENSG00000152034	INTRON	MCHR2	MCHR2
C-3NVXX	ENSG00000186815	INTRON	TPCN1	TPCN1
C-3NXXL	ENSG00000229403	INTRON		RP4-718N17.2
C-3OBHS		INTERGENIC
C-3OJGQ	ENSG00000110328	INTRON	GALNT18	GALNT18
C-3ONHN		INTERGENIC
C-3ONYH		INTERGENIC
C-3OOQI	ENSG00000133835	INTRON	HSD17B4	HSD17B4
C-3OSVM	ENSG00000188803	INTRON	SHISA6	SHISA6
C-3OTJZ		INTERGENIC
C-3OTTA	ENSG00000180902	INTRON	D2HGDH	D2HGDH
C-3OWRJ	ENSG00000196236	INTRON	XPNPEP3	XPNPEP3
C-3OWRJ	ENSG00000100387	INTRON	RBX1	RBX1
C-3OXFJ	ENSG00000150672	INTRON	DLG2	DLG2
C-3OYOT		INTERGENIC
C-3PBYM	ENSG00000174844	INTRON	DNAH12	DNAH12
C-3PCGU	ENSG00000053524	INTRON	MCF2L2	MCF2L2
C-3PFPK		INTERGENIC
C-3PGKY	ENSG00000185418	INTRON	TARSL2	TARSL2
C-3PMLF		INTERGENIC
C-3PNXE	ENSG00000205822	INTRON	TPTE2P6	TPTE2P6
C-3PNXE	ENSG00000102699	INTRON	PARP4	PARP4
C-3PSCP	ENSG00000249429	INTRON		CTD-2050E21.1
C-3PSPK		INTERGENIC
C-3PYCT	ENSG00000105339	INTRON	DENND3	DENND3
C-3PYKU		INTERGENIC
C-3QBHM	ENSG00000142192	INTRON	APP	APP
C-3QHJH	ENSG00000085563	INTRON	ABCB1	ABCB1
C-3QJBU		INTERGENIC
C-3QLIU		INTERGENIC
C-3QNIF		INTERGENIC
C-3QNIX		INTERGENIC
C-3QNKV	ENSG00000255580	INTRON		AP000462.2
C-3QNKV	ENSG00000182985	INTRON	CADM1	CADM1
C-3QNNZ	ENSG00000149084	INTRON	HSD17B12	HSD17B12
C-3QQFH	ENSG00000154217	INTRON	PITPNC1	PITPNC1
C-3QQGL	ENSG00000240770	INTRON	C21orf91-OT1	C21orf91-OT1
C-3QQQO	ENSG00000205213	INTRON	LGR4	LGR4
C-3QRSG	ENSG00000231969	INTRON		AC144449.1
C-3QTLA	ENSG00000185942	INTRON	NKAIN3	NKAIN3
C-3QWPX	ENSG00000151025	INTRON	GPR158	GPR158
C-3QYCL	ENSG00000165379	INTRON	LRFN5	LRFN5
C-3QZUY		INTERGENIC
C-3RAPS		INTERGENIC
C-3RBMY	ENSG00000135052	INTRON	GOLM1	GOLM1
C-3RETJ	ENSG00000185261	INTRON	KIAA0825	KIAA0825
C-3RGUR	ENSG00000150672	INTRON	DLG2	DLG2
C-3RHOC		INTERGENIC
C-3ROMK		INTERGENIC
C-3RVDL	ENSG00000090061	INTRON	CCNK	CCNK
C-3RVDL	ENSG00000205476	INTRON	CCDC85C	CCDC85C
C-3RXYN	ENSG00000121454	INTRON	LHX4	LHX4
C-3SAMV		INTERGENIC
C-3SDAC	ENSG00000186153	INTRON	WWOX	WWOX
C-3SDTI	ENSG00000113448	INTRON	PDE4D	PDE4D
C-3SEVX	ENSG00000100320	INTRON	RBFOX2	RBFOX2
C-3SEWJ	ENSG00000182319	INTRON		SGK223
C-3SFLK	ENSG00000103723	INTRON	AP3B2	AP3B2
C-3SFTC	ENSG00000167323	INTRON	STIM1	STIM1
C-3SGOY		INTERGENIC
C-3SHHG	ENSG00000204130	INTRON	RUFY2	RUFY2
C-3SKAS	ENSG00000188803	INTRON	SHISA6	SHISA6
C-3SKZG	ENSG00000213904	INTRON	LIPE-AS1	LIPE-AS1
C-3SKZG	ENSG00000079385	INTRON	CEACAM1	CEACAM1
C-3SQAW	ENSG00000258472	INTRON		RP11-192H23.4
C-3SQAW	ENSG00000087111	INTRON	PIGS	PIGS
C-3SQMP	ENSG00000144619	INTRON	CNTN4	CNTN4
C-3SRLJ	ENSG00000187527	INTRON	ATP13A5	ATP13A5
C-3SSUP	ENSG00000115042	INTRON	FAHD2A	FAHD2A
C-3STHM	ENSG00000172264	INTRON	MACROD2	MACROD2
C-3STHM	ENSG00000235914	INTRON	MACROD2-AS1	MACROD2-AS1
C-3SYMF		INTERGENIC
C-3TAIZ	ENSG00000018236	3UTR	CNTN1	CNTN1
C-3TFYK	ENSG00000147481	INTRON	SNTG1	SNTG1
C-3THAH		INTERGENIC
C-3THGZ	ENSG00000259080	INTRON		RP11-158I13.2
C-3THGZ	ENSG00000243943	INTRON	ZNF512	ZNF512
C-3TIKW	ENSG00000228113	INTRON		AC003991.3
C-3TIKW	ENSG00000127954	INTRON	STEAP4	STEAP4
C-3TIRP		INTERGENIC
C-3TJTN		INTERGENIC
C-3TPQM		INTERGENIC
C-3TRUU	ENSG00000113263	INTRON	ITK	ITK
C-3TSBV	ENSG00000224271	EXON		RP11-191L9.4
C-3TTKQ	ENSG00000198964	EXON	SGMS1	SGMS1
C-3TTKQ	ENSG00000198964	5UTR	SGMS1	SGMS1
C-3TWUH	ENSG00000170044	INTRON	ZPLD1	ZPLD1
C-3TXEC	ENSG00000143379	EXON	SETDB1	SETDB1
C-3TXEC	ENSG00000143379	3UTR	SETDB1	SETDB1
C-3TXVT	ENSG00000072657	INTRON	TRHDE	TRHDE
C-3TXZI	ENSG00000182319	INTRON		SGK223
C-3UCJB	ENSG00000131018	INTRON	SYNE1	SYNE1
C-3UGNY	ENSG00000196090	INTRON	PTPRT	PTPRT
C-3UIZL	ENSG00000196914	INTRON	ARHGEF12	ARHGEF12
C-3UKYS		INTERGENIC
C-3ULXC		INTERGENIC
C-3UMBW	ENSG00000133030	INTRON	MPRIP	MPRIP
C-3UNQV	ENSG00000261553	INTRON		RP11-29G8.3
C-3UNQV	ENSG00000136153	INTRON	LMO7	LMO7
C-3UOAI	ENSG00000149346	INTRON	SLX4IP	SLX4IP
C-3UPMZ	ENSG00000197535	INTRON	MYO5A	MYO5A
C-3UQVV		INTERGENIC
C-3URFY	ENSG00000224853	INTRON	LINC00393	LINC00393
C-3USSO		INTERGENIC
C-3UTCG	ENSG00000143882	INTRON	ATP6V1C2	ATP6V1C2
C-3UTCG	ENSG00000272275	INTRON		RP11-791G15.2
C-3UXHJ	ENSG00000140945	INTRON	CDH13	CDH13
C-3UXRI	ENSG00000079102	INTRON	RUNX1T1	RUNX1T1
C-3UYEV	ENSG00000101282	INTRON	RSPO4	RSPO4
C-3UZBI		INTERGENIC
C-3VAXN		INTERGENIC
C-3VFCS		INTERGENIC
C-3VGDS	ENSG00000174990	INTRON	CA5A	CA5A
C-3VGQB	ENSG00000196511	INTRON	TPK1	TPK1
C-3VIEZ	ENSG00000102466	INTRON	FGF14	FGF14
C-3VIEZ	ENSG00000243319	INTRON	FGF14-IT1	FGF14-IT1
C-3VITN	ENSG00000243694	INTRON		RP11-6B4.1
C-3VJLC	ENSG00000178445	INTRON	GLDC	GLDC
C-3VJXE	ENSG00000151322	INTRON	NPAS3	NPAS3
C-3VNCR	ENSG00000171316	INTRON	CHD7	CHD7
C-3VPSQ	ENSG00000184156	INTRON	KCNQ3	KCNQ3
C-3VRIV	ENSG00000239665	INTRON		RP11-295P9.3
C-3VSMG		INTERGENIC
C-3VVTW	ENSG00000226942	EXON	IL9RP3	IL9RP3
C-3VYTQ		INTERGENIC
C-3VZDN	ENSG00000188676	EXON	IDO2	IDO2
C-3VZDN	ENSG00000188676	3UTR	IDO2	IDO2
C-3WDVI	ENSG00000249364	INTRON		RP11-434D9.1
C-3WEFQ	ENSG00000184304	INTRON	PRKD1	PRKD1
C-3WKFD	ENSG00000179603	INTRON	GRM8	GRM8
C-3WKUY	ENSG00000101680	INTRON	LAMA1	LAMA1
C-3WLCD	ENSG00000151067	INTRON	CACNA1C	CACNA1C
C-3WLJQ	ENSG00000256824	INTRON		RP11-21A7A.2
C-3WLJQ	ENSG00000133315	INTRON	MACROD1	MACROD1
C-3WMPE	ENSG00000236859	INTRON	NIFK-AS1	NIFK-AS1
C-3WYRE	ENSG00000189337	INTRON	KAZN	KAZN
C-3WZHT	ENSG00000165185	INTRON	KIAA1958	KIAA1958
C-3WZZL		INTERGENIC
C-3XAIM	ENSG00000083290	INTRON	ULK2	ULK2
C-3XDUJ	ENSG00000176225	INTRON	RTTN	RTTN
C-3XELX		INTERGENIC
C-3XJNT	ENSG00000249429	INTRON		CTD-2050E21.1
C-3XKWL	ENSG00000117069	INTRON	ST6GALNAC5	ST6GALNAC5
C-3XLUE	ENSG00000248905	INTRON	FMN1	FMN1
C-3XQCO	ENSG00000227051	INTRON	C14orf132	C14orf132
C-3XSDI		INTERGENIC
C-3XUHW	ENSG00000213904	INTRON	LIPE-AS1	LIPE-AS1
C-3XUHW	ENSG00000079385	INTRON	CEACAM1	CEACAM1
C-3XWBK		INTERGENIC
C-3XWRZ		INTERGENIC
C-3XZBD		INTERGENIC
C-3XZMP	ENSG00000188803	INTRON	SHISA6	SHISA6
C-3YCEN		INTERGENIC
C-3YCZD	ENSG00000110328	INTRON	GALNT18	GALNT18
C-3YDEJ	ENSG00000081026	INTRON	MAGI3	MAGI3
C-3YDZI		INTERGENIC
C-3YFFB		INTERGENIC
C-3YHVZ		INTERGENIC
C-3YRCV	ENSG00000197808	INTRON	ZNF461	ZNF461
C-3YSIF		INTERGENIC
C-3YTPQ	ENSG00000229862	INTRON		RP11-505P4.7
C-3ZAGV	ENSG00000241361	INTRON	SLC25A24P1	SLC25A24P1
C-3ZDES	ENSG00000085449	INTRON	WDFY1	WDFY1
C-3ZDGE	ENSG00000114279	INTRON	FGF12	FGF12
C-3ZDWC		INTERGENIC
C-3ZLSL		INTERGENIC
C-3ZNZQ	ENSG00000144642	INTRON	RBMS3	RBMS3
C-3ZPTK	ENSG00000159459	INTRON	UBR1	UBR1
C-3ZRHJ	ENSG00000153814	INTRON	JAZF1	JAZF1
C-3ZUPO	ENSG00000006634	INTRON	DBF4	DBF4
C-3ZUZY	ENSG00000187398	INTRON	LUZP2	LUZP2
C-3ZVOJ	ENSG00000133710	INTRON	SPINK5	SPINK5
C-3ZYAI	ENSG00000171316	INTRON	CHD7	CHD7
C-4ACUK		INTERGENIC
C-4AFFX	ENSG00000144228	INTRON	SPOPL	SPOPL
C-4AKWB	ENSG00000121892	INTRON	PDS5A	PDS5A
C-4ANEQ	ENSG00000072121	INTRON	ZFYVE26	ZFYVE26
C-4ANNK	ENSG00000269946	INTRON		RP11-2B6.3
C-4ANNK	ENSG00000230262	INTRON	MIRLET7DHG	MIRLET7DHG
C-4ANNX	ENSG00000155093	INTRON	PTPRN2	PTPRN2
C-4AOFZ	ENSG00000075884	INTRON	ARHGAP15	ARHGAP15
C-4AOFZ	ENSG00000257640	INTRON		RP11-570L15.2
C-4AOYX	ENSG00000197808	INTRON	ZNF461	ZNF461
C-4APDK	ENSG00000166471	INTRON	TMEM41B	TMEM41B
C-4APSY	ENSG00000078018	INTRON	MAP2	MAP2
C-4APTQ	ENSG00000182095	EXON	TNRC18	TNRC18
C-4APWD		INTERGENIC
C-4AYHK	ENSG00000198964	INTRON	SGMS1	SGMS1
C-4BAUK	ENSG00000168813	INTRON	ZNF507	ZNF507
C-4BAUM	ENSG00000025796	INTRON	SEC63	SEC63
C-4BCXE	ENSG00000164494	INTRON	PDSS2	PDSS2
C-4BKDP		INTERGENIC
C-4BOEU	ENSG00000172493	INTRON	AFF1	AFF1
C-4BOKR	ENSG00000135747	INTRON	ZNF670	ZNF670
C-4BOQH		INTERGENIC
C-4BWGT	ENSG00000139083	INTRON	ETV6	ETV6
C-4BWQQ		INTERGENIC
C-4CADJ	ENSG00000226296	INTRON		RP11-71J2.1
C-4CAHV		INTERGENIC
C-4CAYQ	ENSG00000189283	INTRON	FHIT	FHIT
C-4CFJB	ENSG00000258947	3UTR		TUBB3
C-4CKPI	ENSG00000176715	INTRON	ACSF3	ACSF3
C-4CLER	ENSG00000248309	INTRON	MEF2C-AS1	MEF2C-AS1
C-4CMOT	ENSG00000112333	INTRON	NR2E1	NR2E1
C-4CNCP	ENSG00000243694	INTRON		RP11-6B4.1
C-4CTSZ		INTERGENIC
C-4CWHC	ENSG00000111727	INTRON	HCFC2	HCFC2
C-4CZRB	ENSG00000107242	INTRON	PIP5K1B	PIP5K1B
C-4DAAH	ENSG00000166167	INTRON	BTRC	BTRC
C-4DAKN		INTERGENIC
C-4DFNF		INTERGENIC
C-4DGFP		INTERGENIC
C-4DHAO		INTERGENIC
C-4DHOT	ENSG00000126883	INTRON	NUP214	NUP214
C-4DLVN	ENSG00000164330	INTRON	EBF1	EBF1
C-4DOYS	ENSG00000138336	INTRON	TET1	TET1
C-4DRUR	ENSG00000059377	INTRON	TBXAS1	TBXAS1
C-4DRVN	ENSG00000138738	INTRON	PRDM5	PRDM5
C-4DSBJ	ENSG00000157429	INTRON	ZNF19	ZNF19
C-4DUBU	ENSG00000164418	INTRON	GRIK2	GRIK2
C-4DXGI	ENSG00000136231	INTRON	IGF2BP3	IGF2BP3
C-4EFRL	ENSG00000113389	INTRON	NPR3	NPR3
C-4EGHA		INTERGENIC
C-4EKUH		INTERGENIC
C-4ELGV	ENSG00000156110	EXON	ADK	ADK
C-4EPKM	ENSG00000167244	INTRON	IGF2	IGF2
C-4EPKM	ENSG00000129965	INTRON	INS-IGF2	INS-IGF2
C-4ESIC		INTERGENIC
C-4EVVI	ENSG00000198964	INTRON	SGMS1	SGMS1
C-4EXJJ	ENSG00000229140	INTRON	CCDC26	CCDC26
C-4EYRK	ENSG00000143322	INTRON	ABL2	ABL2
C-4EZID		INTERGENIC
C-4FEYH	ENSG00000230091	INTRON	TMEM254-AS1	TMEM254-AS1
C-4FGHI		INTERGENIC
C-4FMNA		INTERGENIC
C-4FNWJ		INTERGENIC
C-4FQBS	ENSG00000131018	INTRON	SYNE1	SYNE1
C-4FSIA	ENSG00000172575	INTRON	RASGRP1	RASGRP1
C-4FSQL		INTERGENIC
C-4FTHQ	ENSG00000145996	INTRON	CDKAL1	CDKAL1
C-4FTSY	ENSG00000152977	3UTR	ZIC1	ZIC1
C-4FWUS	ENSG00000127922	INTRON	SHFM1	SHFM1
C-4FWUS	ENSG00000272377	INTRON		RP11-682N22.1
C-4FZEE		INTERGENIC
C-4GAZT	ENSG00000149150	INTRON	SLC43A1	SLC43A1
C-4GEGA		INTERGENIC
C-4GEGL	ENSG00000270792	INTRON		RP11-103J8.1
C-4GGFW	ENSG00000187147	INTRON	RNF220	RNF220
C-4GHOD		INTERGENIC
C-4GHRF	ENSG00000187231	INTRON	SESTD1	SESTD1
C-4GKYR	ENSG00000198825	INTRON	INPP5F	INPP5F
C-4GLFG		INTERGENIC
C-4GMKE	ENSG00000139946	INTRON	PELI2	PELI2
C-4GPMB	ENSG00000133318	INTRON	RTN3	RTN3
C-4GPYN		INTERGENIC
C-4GQTJ		INTERGENIC
C-4GVNB		INTERGENIC
C-4GWUN	ENSG00000172164	INTRON	SNTB1	SNTB1
C-4GZMX	ENSG00000174469	INTRON	CNTNAP2	CNTNAP2
C-4HAXY	ENSG00000250436	INTRON		RP11-622A1.2
C-4HDFX	ENSG00000198682	INTRON	PAPSS2	PAPSS2
C-4HGHO	ENSG00000187210	INTRON	GCNT1	GCNT1
C-4HIMP		INTERGENIC
C-4HLYM		INTERGENIC
C-4HMJF		INTERGENIC
C-4HPRW		INTERGENIC
C-4HSQO	ENSG00000182771	INTRON	GRID1	GRID1
C-4HUMB		INTERGENIC
C-4HVMF	ENSG00000169398	INTRON	PTK2	PTK2
C-4HVVR		INTERGENIC
C-4HWGK	ENSG00000090530	INTRON	LEPREL1	LEPREL1
C-4HXII		INTERGENIC
C-4HZZW	ENSG00000072952	INTRON	MRVI1	MRVI1
C-4ICEN	ENSG00000188803	INTRON	SHISA6	SHISA6
C-4ICSG	ENSG00000184465	INTRON	WDR27	WDR27
C-4IGDE		INTERGENIC
C-4IGPI		INTERGENIC
C-4ILTJ	ENSG00000169862	INTRON	CTNND2	CTNND2
C-4ILZN	ENSG00000272442	INTRON		RP11-444E17.6
C-4ILZN	ENSG00000249481	INTRON	SPATS1	SPATS1
C-4IMHM	ENSG00000259207	INTRON	ITGB3	ITGB3
C-4IMHM	ENSG00000259753	INTRON		ITGB3
C-4IMLF	ENSG00000156687	INTRON	UNC5D	UNC5D
C-4IPMR		INTERGENIC
C-4IPYJ		INTERGENIC
C-4ISGI	ENSG00000163902	INTRON	RPN1	RPN1
C-4ITEQ	ENSG00000118217	INTRON	ATF6	ATF6
C-4IWDV	ENSG00000132130	3UTR	LHX1	LHX1
C-4IZCT	ENSG00000172264	INTRON	MACROD2	MACROD2
C-4IZVH	ENSG00000262246	INTRON	CORO7	CORO7
C-4JDWI		INTERGENIC
C-4JFFA	ENSG00000224271	EXON		RP11-191L9.4
C-4JIPK	ENSG00000228340	INTRON		RP5-1043L13.1
C-4JMXB	ENSG00000137819	INTRON	PAQR5	PAQR5
C-4JQJV		INTERGENIC
C-4JSKO		INTERGENIC
C-4JTZU		INTERGENIC
C-4JUVR		INTERGENIC
C-4JVHM		INTERGENIC
C-4KGPD	ENSG00000137941	INTRON	TTLL7	TTLL7
C-4KJLL	ENSG00000153064	INTRON	BANK1	BANK1
C-4KLDY	ENSG00000086619	INTRON	ERO1LB	ERO1LB
C-4KMOM		INTERGENIC
C-4KQCF	ENSG00000171435	INTRON	KSR2	KSR2
C-4KUFR		INTERGENIC
C-4KVNN	ENSG00000189283	INTRON	FHIT	FHIT
C-4KXPJ	ENSG00000132842	INTRON	AP3B1	AP3B1
C-4KZAB	ENSG00000260411	INTRON		RP11-420N3.2
C-4KZAB	ENSG00000078328	INTRON	RBFOX1	RBFOX1
C-4KZEG		INTERGENIC
C-4LABQ		INTERGENIC
C-4LCQF		INTERGENIC
C-4LGGT	ENSG00000172987	INTRON	HPSE2	HPSE2
C-4LGKZ		INTERGENIC
C-4LHJE	ENSG00000186153	INTRON	WWOX	WWOX
C-4LJUK		INTERGENIC
C-4LMHJ	ENSG00000197694	INTRON	SPTAN1	SPTAN1
C-4LOSS	ENSG00000179399	INTRON	GPC5	GPC5
C-4LRGS		INTERGENIC
C-4LVFM		INTERGENIC
C-4MBNJ	ENSG00000231246	INTRON		RP5-965F6.2
C-4MDBZ	ENSG00000110841	INTRON	PPFIBP1	PPFIBP1
C-4MHPZ	ENSG00000130939	INTRON	UBE4B	UBE4B
C-4MHWQ	ENSG00000166167	INTRON	BTRC	BTRC
C-4MIWP	ENSG00000131914	INTRON	LIN28A	LIN28A
C-4MMHU	ENSG00000273217	INTRON		CTC-432M15.3
C-4MMHU	ENSG00000217128	INTRON	FNIP1	FNIP1
C-4MNVL	ENSG00000111962	INTRON	UST	UST
C-4MPDE		INTERGENIC
C-4MPIO	ENSG00000173926	INTRON	MARCH3	MARCH3
C-4MPLJ		INTERGENIC
C-4MQQT	ENSG00000254182	INTRON		RP11-68L18.2
C-4MQQT	ENSG00000180694	INTRON	TMEM64	TMEM64
C-4MQYI		INTERGENIC
C-4MRYW		INTERGENIC
C-4MSCZ		INTERGENIC
C-4MVPO		INTERGENIC
C-4MXNU	ENSG00000255041	INTRON		RP11-430H10.4
C-4MYSM	ENSG00000214944	INTRON	ARHGEF28	ARHGEF28
C-4MYXL		INTERGENIC
C-4NEIW		INTERGENIC
C-4NEXG	ENSG00000234899	INTRON	SOX9-AS1	SOX9-AS1
C-4NEYW	ENSG00000134755	INTRON	DSC2	DSC2
C-4NFDX	ENSG00000233064	INTRON		RP3-380B8.4
C-4NFQH	ENSG00000142192	INTRON	APP	APP
C-4NGAD	ENSG00000154102	INTRON	C16orf74	C16orf74
C-4NHNY	ENSG00000179399	INTRON	GPC5	GPC5
C-4NHYW	ENSG00000269946	INTRON		RP11-2B6.3
C-4NHYW	ENSG00000230262	INTRON	MIRLET7DHG	MIRLET7DHG
C-4NIBD		INTERGENIC
C-4NJVC	ENSG00000011376	INTRON	LARS2	LARS2
C-4NMWV	ENSG00000140937	INTRON	CDH11	CDH11
C-4NSAC	ENSG00000102743	3UTR	SLC25A15	SLC25A15
C-4NSUC	ENSG00000185345	INTRON	PARK2	PARK2
C-4NWRN		INTERGENIC
C-4NZCZ	ENSG00000196511	INTRON	TPK1	TPK1
C-4OBRD	ENSG00000141429	INTRON	GALNT1	GALNT1
C-4OBTJ	ENSG00000115756	INTRON	HPCAL1	HPCAL1
C-4OCAX	ENSG00000156218	INTRON	ADAMTSL3	ADAMTSL3
C-4OEIO	ENSG00000248905	INTRON	FMN1	FMN1
C-4OFOB	ENSG00000184226	INTRON	PCDH9	PCDH9
C-4OHPY	ENSG00000171435	INTRON	KSR2	KSR2
C-4OJHJ		INTERGENIC
C-4OJTN	ENSG00000011566	INTRON	MAP4K3	MAP4K3
C-4OLQC	ENSG00000256824	INTRON		RP11-21A7A.2
C-4OLQC	ENSG00000133315	INTRON	MACROD1	MACROD1
C-4ONCS	ENSG00000171444	INTRON	MCC	MCC
C-4OSFT		INTERGENIC
C-4OTIQ		INTERGENIC
C-4OVZK	ENSG00000160808	INTRON	MYL3	MYL3
C-4OXRD		INTERGENIC
C-4OZKP		INTERGENIC
C-4PFZH	ENSG00000197386	INTRON	HTT	HTT
C-4PHTY	ENSG00000183117	INTRON	CSMD1	CSMD1
C-4PHZK		INTERGENIC
C-4PIEG		INTERGENIC
C-4PIGP	ENSG00000214842	INTRON	RAD51AP2	RAD51AP2
C-4PIPP	ENSG00000144290	INTRON	SLC4A10	SLC4A10
C-4PKQS		INTERGENIC
C-4PMDJ	ENSG00000256824	INTRON		RP11-21A7A.2
C-4PMDJ	ENSG00000133315	INTRON	MACROD1	MACROD1
C-4POLN	ENSG00000184226	INTRON	PCDH9	PCDH9
C-4PPSN	ENSG00000115548	INTRON	KDM3A	KDM3A
C-4PQBI	ENSG00000170310	INTRON	STX8	STX8
C-4PXHV	ENSG00000123106	INTRON	CCDC91	CCDC91
C-4PXNR	ENSG00000156110	INTRON	ADK	ADK
C-4PZPV	ENSG00000002746	INTRON	HECW1	HECW1
C-4QDUE		INTERGENIC
C-4QEIU	ENSG00000258216	INTRON		RP11-654D12.2
C-4QFIS	ENSG00000141376	INTRON	BCAS3	BCAS3
C-4QICR	ENSG00000006715	INTRON	VPS41	VPS41
C-4QIYV	ENSG00000182256	INTRON	GABRG3	GABRG3
C-4QOHU	ENSG00000026652	INTRON	AGPAT4	AGPAT4
C-4QPML	ENSG00000166748	INTRON	AGBL1	AGBL1
C-4QPML	ENSG00000260125	INTRON	AGBL1-AS1	AGBL1-AS1
C-4QQFF	ENSG00000143882	INTRON	ATP6V1C2	ATP6V1C2
C-4QXOY	ENSG00000254731	INTRON		CTD-2005H7.1
C-4QYTD	ENSG00000151240	INTRON	DIP2C	DIP2C
C-4QZYR	ENSG00000171316	INTRON	CHD7	CHD7
C-4RBLC	ENSG00000179603	INTRON	GRM8	GRM8
C-4RBOY	ENSG00000058866	INTRON	DGKG	DGKG
C-4RCVC	ENSG00000236204	INTRON		AC092594.1
C-4RHYI	ENSG00000149948	INTRON	HMGA2	HMGA2
C-4RHYI	ENSG00000197301	INTRON		RP11-366L20.2
C-4RJPO		INTERGENIC
C-4RMBK		INTERGENIC
C-4RQTQ	ENSG00000112246	INTRON	SIM1	SIM1
C-4RQWR	ENSG00000143322	INTRON	ABL2	ABL2
C-4RRNL	ENSG00000139083	INTRON	ETV6	ETV6
C-4RTAP	ENSG00000101349	INTRON	PAK7	PAK7
C-4RVFH	ENSG00000143786	EXON	CNIH3	CNIH3
C-4RVIR	ENSG00000258162	INTRON		RP11-315E17.1
C-4RVIR	ENSG00000139220	INTRON	PPFIA2	PPFIA2
C-4RWGB	ENSG00000180957	INTRON	PITPNB	PITPNB
C-4RZIT	ENSG00000213160	INTRON	KLHL23	KLHL23
C-4RZWR		INTERGENIC
C-4SAHX	ENSG00000175198	INTRON	PCCA	PCCA
C-4SBLW	ENSG00000112246	INTRON	SIM1	SIM1
C-4SDXP	ENSG00000112246	INTRON	SIM1	SIM1
C-4SEEB	ENSG00000224944	INTRON	CASC6	CASC6
C-4SLAA		INTERGENIC
C-4STAC	ENSG00000158321	INTRON	AUTS2	AUTS2
C-4STHY		INTERGENIC
C-4SYWO		INTERGENIC
C-4SYXH		INTERGENIC
C-4SZFK	ENSG00000155393	INTRON	HEATR3	HEATR3
C-4TAOX	ENSG00000128699	3UTR	ORMDL1	ORMDL1
C-4TEWL	ENSG00000258986	INTRON	TMEM179	TMEM179
C-4THGF	ENSG00000169129	INTRON	AFAP1L2	AFAP1L2
C-4TRRH	ENSG00000089057	INTRON	SLC23A2	SLC23A2
C-4TUJJ		INTERGENIC
C-4TUWF	ENSG00000187147	INTRON	RNF220	RNF220
C-4TYUB	ENSG00000100393	INTRON	EP300	EP300
C-4TZEA	ENSG00000183715	INTRON	OPCML	OPCML
C-4UAIZ		INTERGENIC
C-4UBOJ		INTERGENIC
C-4UBUN		INTERGENIC
C-4UCRS	ENSG00000187098	INTRON	MITF	MITF
C-4UDVK	ENSG00000179915	INTRON	NRXN1	NRXN1
C-4UGGC		INTERGENIC
C-4UHFH		INTERGENIC
C-4UHQS	ENSG00000233723	INTRON	LINC01122	LINC01122
C-4UHSL	ENSG00000115761	INTRON	NOL10	NOL10
C-4UJNK	ENSG00000053524	INTRON	MCF2L2	MCF2L2
C-4UKJY		INTERGENIC
C-4UMJY	ENSG00000260942	EXON	CAPN10-AS1	CAPN10-AS1
C-4USAH	ENSG00000005020	INTRON	SKAP2	SKAP2
C-4USJR	ENSG00000269072	INTRON		CTD-3187F8.14
C-4UXKY		INTERGENIC
C-4UYKA	ENSG00000113558	3UTR	SKP1	SKP1
C-4UZFB	ENSG00000167244	INTRON	IGF2	IGF2
C-4UZFB	ENSG00000129965	INTRON	INS-IGF2	INS-IGF2
C-4UZIF	ENSG00000139926	INTRON	FRMD6	FRMD6
C-4UZIF	ENSG00000258537	INTRON	FRMD6-AS2	FRMD6-AS2
C-4VAJT	ENSG00000135541	INTRON	AHI1	AHI1
C-4VBDR	ENSG00000168016	INTRON	TRANK1	TRANK1
C-4VGVF		INTERGENIC
C-4VHKM		INTERGENIC
C-4VLGH	ENSG00000165379	5UTR	LRFN5	LRFN5
C-4VLHM		INTERGENIC
C-4VMSY	ENSG00000179399	INTRON	GPC5	GPC5
C-4VNPG	ENSG00000130775	INTRON	THEMIS2	THEMIS2
C-4VQQX	ENSG00000180801	INTRON	ARSJ	ARSJ
C-4VUTM	ENSG00000086619	INTRON	ERO1LB	ERO1LB
C-4VYSH	ENSG00000138738	INTRON	PRDM5	PRDM5
C-4WAUH		INTERGENIC
C-4WCCU	ENSG00000174705	INTRON	SH3PXD2B	SH3PXD2B
C-4WKVG		INTERGENIC
C-4WKWL	ENSG00000112977	INTRON	DAP	DAP
C-4WOAB	ENSG00000136560	INTRON	TANK	TANK
C-4WQBB	ENSG00000070476	INTRON	ZXDC	ZXDC
C-4WQWD	ENSG00000092203	INTRON	TOX4	TOX4
C-4WSQU	ENSG00000151090	INTRON	THRB	THRB
C-4WUNU	ENSG00000066032	INTRON	CTNNA2	CTNNA2
C-4WWKG	ENSG00000148737	INTRON	TCF7L2	TCF7L2
C-4WYUK	ENSG00000104490	INTRON	NCALD	NCALD
C-4XEGR		INTERGENIC
C-4XHUR	ENSG00000154928	INTRON	EPHB1	EPHB1
C-4XMYV		INTERGENIC
C-4XPON	ENSG00000171298	INTRON	GAA	GAA
C-4XRMO		INTERGENIC
C-4XRPF		INTERGENIC
C-4XTUE	ENSG00000136770	INTRON	DNAJC1	DNAJC1
C-4XVBK	ENSG00000187323	INTRON	DCC	DCC
C-4XWFN		INTERGENIC
C-4XWIR		INTERGENIC
C-4XYPP		INTERGENIC
C-4XYQV	ENSG00000100207	INTRON	TCF20	TCF20
C-4XZCC		INTERGENIC
C-4YAEI	ENSG00000247157	INTRON		RP11-434C1.1
C-4YGNL	ENSG00000126070	INTRON	AGO3	AGO3
C-4YHEE	ENSG00000255388	INTRON		RP11-124G5.3
C-4YIHQ	ENSG00000084652	INTRON	TXLNA	TXLNA
C-4YMIR		INTERGENIC
C-4YNBG		INTERGENIC
C-4YNHZ		INTERGENIC
C-4YQDK	ENSG00000176438	INTRON	SYNE3	SYNE3
C-4YTLU	ENSG00000109381	INTRON	ELF2	ELF2
C-4YTVQ		INTERGENIC
C-4YVIW		INTERGENIC
C-4YVNH		INTERGENIC
C-4YVPP		INTERGENIC
C-4YYXG		INTERGENIC
C-4ZAPD	ENSG00000162670	INTRON	BRINP3	BRINP3
C-4ZETS	ENSG00000153956	INTRON	CACNA2D1	CACNA2D1
C-4ZFLA		INTERGENIC
C-4ZFUX	ENSG00000134343	INTRON	ANO3	ANO3
C-4ZOBT	ENSG00000197912	3UTR	SPG7	SPG7
C-4ZRGK	ENSG00000117859	INTRON	OSBPL9	OSBPL9
C-4ZRUE	ENSG00000260111	INTRON		RP11-529K1.4
C-4ZRUE	ENSG00000157350	INTRON	ST3GAL2	ST3GAL2
C-4ZUYO	ENSG00000198945	INTRON	L3MBTL3	L3MBTL3
C-5AAGS	ENSG00000163749	INTRON	CCDC158	CCDC158
C-5AAKE		INTERGENIC
C-5ADBY		INTERGENIC
C-5AEZO	ENSG00000167281	INTRON	RBFOX3	RBFOX3
C-5AFGJ	ENSG00000035687	EXON	ADSS	ADSS
C-5AFJZ		INTERGENIC
C-5AHKD	ENSG00000179603	INTRON	GRM8	GRM8
C-5AICY	ENSG00000143324	INTRON	XPR1	XPR1
C-5AJYJ	ENSG00000118495	INTRON	PLAGL1	PLAGL1
C-5ALFJ	ENSG00000141429	INTRON	GALNT1	GALNT1
C-5ALWQ	ENSG00000260411	INTRON		RP11-420N3.2
C-5ALWQ	ENSG00000078328	INTRON	RBFOX1	RBFOX1
C-5ANBC	ENSG00000232537	INTRON		RP11-385M4.1
C-5AOPU	ENSG00000123124	INTRON	WWP1	WWP1
C-5AOPU	ENSG00000254231	EXON		CTD-2284J15.1
C-5AQTB	ENSG00000143341	INTRON	HMCN1	HMCN1
C-5AQZY	ENSG00000175664	INTRON	TEX26	TEX26
C-5ARMV		INTERGENIC
C-5AUFI	ENSG00000172159	INTRON	FRMD3	FRMD3
C-5AUGA	ENSG00000102910	INTRON	LONP2	LONP2
C-5AVCB	ENSG00000253354	INTRON		CTA-392C11.2
C-5AVGK		INTERGENIC
C-5AVRC	ENSG00000005020	INTRON	SKAP2	SKAP2
C-5AXVL	ENSG00000036828	INTRON	CASR	CASR
C-5BDIX	ENSG00000189143	INTRON	CLDN4	CLDN4
C-5BFCB	ENSG00000033170	INTRON	FUT8	FUT8
C-5BGLC	ENSG00000128655	INTRON	PDE11A	PDE11A
C-5BHCM	ENSG00000157851	INTRON	DPYSL5	DPYSL5
C-5BHQS		INTERGENIC
C-5BKEQ	ENSG00000182168	INTRON	UNC5C	UNC5C
C-5BKPW	ENSG00000189079	EXON	ARID2	ARID2
C-5BLXL	ENSG00000160293	INTRON	VAV2	VAV2
C-5BQGT	ENSG00000170927	INTRON	PKHD1	PKHD1
C-5BSBU	ENSG00000115159	INTRON	GPD2	GPD2
C-5BURK	ENSG00000116957	INTRON	TBCE	TBCE
C-5BUTG		INTERGENIC
C-5BVED	ENSG00000138430	INTRON	OLA1	OLA1
C-5BVRF	ENSG00000085563	INTRON	ABCB1	ABCB1
C-5BVUN	ENSG00000240891	INTRON	PLCXD2	PLCXD2
C-5BXHH	ENSG00000185261	INTRON	KIAA0825	KIAA0825
C-5BYGH		INTERGENIC
C-5CAQR		INTERGENIC
C-5CCWO		INTERGENIC
C-5CDGC	ENSG00000144711	3UTR	IQSEC1	IQSEC1
C-5CFAX		INTERGENIC
C-5CNKD	ENSG00000150477	INTRON	KIAA1328	KIAA1328
C-5COPD		INTERGENIC
C-5CRTK		INTERGENIC
C-5CTII	ENSG00000137033	3UTR	IL33	IL33
C-5CZJV	ENSG00000198589	INTRON	LRBA	LRBA
C-5DAEY		INTERGENIC
C-5DAQF	ENSG00000233896	INTRON		RP4-684O24.5
C-5DARF		INTERGENIC
C-5DBKB	ENSG00000179603	INTRON	GRM8	GRM8
C-5DFFR		INTERGENIC
C-5DIJG	ENSG00000155052	INTRON	CNTNAP5	CNTNAP5
C-5DJJR	ENSG00000151322	INTRON	NPAS3	NPAS3
C-5DOEC	ENSG00000178445	INTRON	GLDC	GLDC
C-5DQTS	ENSG00000126883	EXON	NUP214	NUP214
C-5DRKS		INTERGENIC
C-5DVPA		INTERGENIC
C-5EFHU	ENSG00000143252	INTRON	SDHC	SDHC
C-5EHBO	ENSG00000184304	INTRON	PRKD1	PRKD1
C-5EIUW	ENSG00000250802	INTRON	ZBED3-AS1	ZBED3-AS1
C-5FGJW		INTERGENIC
C-5FGXA		INTERGENIC
C-5FHZV	ENSG00000136231	INTRON	IGF2BP3	IGF2BP3
C-5FICL		INTERGENIC
C-5FJQM	ENSG00000089220	INTRON	PEBP1	PEBP1
C-5FKRH	ENSG00000152936	INTRON	IFLTD1	IFLTD1
C-5FMAJ	ENSG00000123066	INTRON	MED13L	MED13L
C-5FMRS	ENSG00000176635	INTRON	HORMAD2	HORMAD2
C-5FNGX	ENSG00000184277	INTRON	TM2D3	TM2D3
C-5FRVZ	ENSG00000197329	INTRON	PELI1	PELI1
C-5FTLJ	ENSG00000185008	INTRON	ROBO2	ROBO2
C-5FTTR	ENSG00000165669	INTRON	FAM204A	FAM204A
C-5FWVC	ENSG00000109381	INTRON	ELF2	ELF2
C-5GFRF	ENSG00000137819	INTRON	PAQR5	PAQR5
C-5GFSA	ENSG00000150361	INTRON	KLHL1	KLHL1
C-5GIDQ	ENSG00000137878	INTRON	GCOM1	GCOM1
C-5GIDQ	ENSG00000255529	INTRON	POLR2M	POLR2M
C-5GIVT	ENSG00000119685	INTRON	TTLL5	TTLL5
C-5GJSO	ENSG00000073803	EXON	MAP3K13	MAP3K13
C-5GJSO	ENSG00000073803	3UTR	MAP3K13	MAP3K13
C-5GMAB	ENSG00000156299	INTRON	TIAM1	TIAM1
C-5GMJY		INTERGENIC
C-5GRNU	ENSG00000146426	INTRON	TIAM2	TIAM2
C-5GVOW	ENSG00000185920	INTRON	PTCH1	PTCH1
C-5GWBW	ENSG00000114757	INTRON	PEX5L	PEX5L
C-5HCAV	ENSG00000254731	INTRON		CTD-2005H7.1
C-5HILZ	ENSG00000174437	INTRON	ATP2A2	ATP2A2
C-5HJFX		INTERGENIC
C-5HJOV	ENSG00000255856	INTRON		RP11-87C12.5
C-5HKOH	ENSG00000141564	INTRON	RPTOR	RPTOR
C-5HLCE	ENSG00000073803	INTRON	MAP3K13	MAP3K13
C-5HLCE	ENSG00000163900	INTRON	TMEM41A	TMEM41A
C-5HTFO	ENSG00000258162	INTRON		RP11-315E17.1
C-5HTFO	ENSG00000139220	INTRON	PPFIA2	PPFIA2
C-5HUNO		INTERGENIC
C-5HUZH		INTERGENIC
C-5HVCB	ENSG00000168273	INTRON	SMIM4	SMIM4
C-5HVPS	ENSG00000242029	INTRON		RP11-457K10.1
C-5IBMS	ENSG00000115504	INTRON	EHBP1	EHBP1
C-5IDAJ		INTERGENIC
C-5IDYA	ENSG00000251372	INTRON	LINC00499	LINC00499
C-5IEOG	ENSG00000078295	INTRON	ADCY2	ADCY2
C-5IEOG	ENSG00000250761	INTRON		RP11-711G10.1
C-5IHRQ	ENSG00000254231	INTRON		CTD-2284J15.1
C-5IJQM	ENSG00000253729	INTRON	PRKDC	PRKDC
C-5IRBW	ENSG00000101294	INTRON	HM13	HM13
C-5IRPH	ENSG00000178662	3UTR	CSRNP3	CSRNP3
C-5IRRE	ENSG00000258751	INTRON		RP11-2G1.1
C-5IRSO		INTERGENIC
C-5IUBJ		INTERGENIC
C-5IUEN		INTERGENIC
C-5IYWO	ENSG00000153179	INTRON	RASSF3	RASSF3
C-5JBQM	ENSG00000173699	INTRON	SPATA3	SPATA3
C-5JEZY	ENSG00000174844	INTRON	DNAH12	DNAH12
C-5JHYT	ENSG00000138670	INTRON	RASGEF1B	RASGEF1B
C-5JHYT	ENSG00000251331	INTRON		RP11-689K5.3
C-5JIAP	ENSG00000230051	INTRON		CTA-929C8.8
C-5JOZY	ENSG00000143458	EXON	GABPB2	GABPB2
C-5JQDL		INTERGENIC
C-5JQYK	ENSG00000068615	INTRON	REEP1	REEP1
C-5JTES	ENSG00000170348	INTRON	TMED10	TMED10
C-5JUKO	ENSG00000259035	INTRON		RP11-666E17.1
C-5JXNR		INTERGENIC
C-5JYAB		INTERGENIC
C-5KCPG	ENSG00000164741	INTRON	DLC1	DLC1
C-5KGRS	ENSG00000144357	INTRON	UBR3	UBR3
C-5KHVU	ENSG00000163565	INTRON	IFI16	IFI16
C-5KIUI	ENSG00000231205	INTRON	ZNF826P	ZNF826P
C-5KMPG	ENSG00000196628	INTRON	TCF4	TCF4
C-5KSRO		INTERGENIC
C-5KTPV	ENSG00000106013	EXON	ANKRD7	ANKRD7
C-5KTPV	ENSG00000106013	3UTR	ANKRD7	ANKRD7
C-5KUWS	ENSG00000169432	INTRON	SCN9A	SCN9A
C-5KWSV	ENSG00000134755	INTRON	DSC2	DSC2
C-5KXBH		INTERGENIC
C-5KXPA	ENSG00000102466	INTRON	FGF14	FGF14
C-5LAKP	ENSG00000114757	INTRON	PEX5L	PEX5L
C-5LBKM		INTERGENIC
C-5LCYF	ENSG00000112685	EXON	EXOC2	EXOC2
C-5LCYQ	ENSG00000231246	INTRON		RP5-965F6.2
C-5LDDS	ENSG00000006114	INTRON	SYNRG	SYNRG
C-5LFZV		INTERGENIC
C-5LGNY	ENSG00000175161	INTRON	CADM2	CADM2
C-5LJES	ENSG00000115392	INTRON	FANCL	FANCL
C-5LQLI	ENSG00000110328	INTRON	GALNT18	GALNT18
C-5LTME	ENSG00000138311	INTRON	ZNF365	ZNF365
C-5MAVG	ENSG00000133318	INTRON	RTN3	RTN3
C-5MBTW		INTERGENIC
C-5MCZH	ENSG00000084652	INTRON	TXLNA	TXLNA
C-5MFJC		INTERGENIC
C-5MFST	ENSG00000169071	INTRON	ROR2	ROR2
C-5MHVE	ENSG00000162374	INTRON	ELAVL4	ELAVL4
C-5MILA	ENSG00000084652	INTRON	TXLNA	TXLNA
C-5MJWD	ENSG00000215018	INTRON	COL28A1	COL28A1
C-5MKDV	ENSG00000168216	INTRON	LMBRD1	LMBRD1
C-5MOJJ	ENSG00000005108	INTRON	THSD7A	THSD7A
C-5MUHU	ENSG00000144619	INTRON	CNTN4	CNTN4
C-5MUIL	ENSG00000118495	INTRON	PLAGL1	PLAGL1
C-5MVYZ	ENSG00000163577	INTRON	EIF5A2	EIF5A2
C-5MYSV		INTERGENIC
C-5MZBE	ENSG00000162009	EXON	SSTR5	SSTR5
C-5MZDF		INTERGENIC
C-5NEVD	ENSG00000242808	INTRON	SOX2-OT	SOX2-OT
C-5NGDK		INTERGENIC
C-5NKRQ	ENSG00000104375	INTRON	STK3	STK3
C-5NLKG		INTERGENIC
C-5NLQE		INTERGENIC
C-5NNYQ		INTERGENIC
C-5NOLY	ENSG00000038219	INTRON	BOD1L1	BOD1L1
C-5NROO	ENSG00000174453	INTRON	VWC2L	VWC2L
C-5NROO	ENSG00000197585	INTRON		AC107218.3
C-5NUUL	ENSG00000132130	EXON	LHX1	LHX1
C-5NUUL	ENSG00000272191	INTRON		RP11-445F12.2
C-5NYCU	ENSG00000128833	INTRON	MYO5C	MYO5C
C-5NYJU		INTERGENIC
C-5NYRC		INTERGENIC
C-5ODDJ	ENSG00000169857	INTRON	AVEN	AVEN
C-5ODDZ	ENSG00000248710	INTRON		RP11-432B6.3
C-5ODDZ	ENSG00000068885	INTRON	IFT80	IFT80
C-5OFRJ	ENSG00000182319	INTRON		SGK223
C-5OGBB		INTERGENIC
C-5OJQA		INTERGENIC
C-5ONMA		INTERGENIC
C-5OOJI	ENSG00000187323	INTRON	DCC	DCC
C-5PCFJ	ENSG00000246225	INTRON		RP11-17A1.3
C-5PDHY	ENSG00000184220	INTRON	CMSS1	CMSS1
C-5PDHY	ENSG00000168386	INTRON	FILIP1L	FILIP1L
C-5PGMB	ENSG00000255036	INTRON		RP11-23J9.4
C-5PGMB	ENSG00000197816	INTRON	CCDC180	CCDC180
C-5PIEI		INTERGENIC
C-5PJVM		INTERGENIC
C-5PLCH		INTERGENIC
C-5PLGC	ENSG00000166748	INTRON	AGBL1	AGBL1
C-5PLIK	ENSG00000204623	INTRON	ZNRD1-AS1	ZNRD1-AS1
C-5PMFA	ENSG00000184903	INTRON	IMMP2L	IMMP2L
C-5PQGP	ENSG00000156687	INTRON	UNC5D	UNC5D
C-5PTDL	ENSG00000075420	INTRON	FNDC3B	FNDC3B
C-5PVXK		INTERGENIC
C-5QANU	ENSG00000151465	INTRON	CDC123	CDC123
C-5QANU	ENSG00000228302	EXON		RP11-186N15.3
C-5QCEL	ENSG00000249948	INTRON	GBA3	GBA3
C-5QHNP	ENSG00000011566	INTRON	MAP4K3	MAP4K3
C-5QMGS		INTERGENIC
C-5QNIY	ENSG00000052126	INTRON	PLEKHA5	PLEKHA5
C-5QUOZ		INTERGENIC
C-5QWLD	ENSG00000182132	INTRON	KCNIP1	KCNIP1
C-5QZRO		INTERGENIC
C-5RCSK	ENSG00000135549	INTRON	PKIB	PKIB
C-5RENX		INTERGENIC
C-5RFOG	ENSG00000144227	INTRON	NXPH2	NXPH2
C-5RGUZ		INTERGENIC
C-5RKVO		INTERGENIC
C-5RMCC		INTERGENIC
C-5RPJQ		INTERGENIC
C-5RRLZ	ENSG00000101019	INTRON	UQCC1	UQCC1
C-5RSOZ	ENSG00000179603	INTRON	GRM8	GRM8
C-5RTQA	ENSG00000071909	INTRON	MYO3B	MYO3B
C-5RWPS		INTERGENIC
C-5RYJN		INTERGENIC
C-5SABF		INTERGENIC
C-5SAZU	ENSG00000117266	INTRON	CDK18	CDK18
C-5SETZ		INTERGENIC
C-5SGCF	ENSG00000141867	INTRON	BRD4	BRD4
C-5SGUG		INTERGENIC
C-5SHCE		INTERGENIC
C-5SMEX	ENSG00000182168	INTRON	UNC5C	UNC5C
C-5SMQW	ENSG00000182132	INTRON	KCNIP1	KCNIP1
C-5SMXT	ENSG00000203970	INTRON	DEFB110	DEFB110
C-5SOLY	ENSG00000255388	INTRON		RP11-124G5.3
C-5SQCG	ENSG00000040341	INTRON	STAU2	STAU2
C-5SQCP		INTERGENIC
C-5SQIM	ENSG00000272622	INTRON		RP11-395N3.2
C-5SRNK	ENSG00000150672	INTRON	DLG2	DLG2
C-5SRWD	ENSG00000272442	INTRON		RP11-444E17.6
C-5SRWD	ENSG00000249481	INTRON	SPATS1	SPATS1
C-5STFX	ENSG00000172264	INTRON	MACROD2	MACROD2
C-5STFX	ENSG00000235914	INTRON	MACROD2-AS1	MACROD2-AS1
C-5SUDH	ENSG00000141429	INTRON	GALNT1	GALNT1
C-5SYQM		INTERGENIC
C-5TARI	ENSG00000174469	INTRON	CNTNAP2	CNTNAP2
C-5TARL		INTERGENIC
C-5TIEB	ENSG00000080298	INTRON	RFX3	RFX3
C-5TIEB	ENSG00000203286	INTRON		AL365202.1
C-5TKZA		INTERGENIC
C-5TLSI		INTERGENIC
C-5TMOG	ENSG00000166167	INTRON	BTRC	BTRC
C-5TOEZ	ENSG00000129691	EXON	ASH2L	ASH2L
C-5TOJP	ENSG00000251139	INTRON		RP11-701P16.2
C-5TOJP	ENSG00000151726	INTRON	ACSL1	ACSL1
C-5TPKG	ENSG00000196628	INTRON	TCF4	TCF4
C-5TTMG	ENSG00000114541	EXON	FRMD4B	FRMD4B
C-5TVFH	ENSG00000227695	INTRON	DNMBP-AS1	DNMBP-AS1
C-5TVFH	ENSG00000107554	INTRON	DNMBP	DNMBP
C-5TYQB		INTERGENIC
C-5TZHH	ENSG00000259986	INTRON		RP11-382A20.4
C-5UDYD	ENSG00000021826	INTRON	CPS1	CPS1
C-5UEBV	ENSG00000258751	INTRON		RP11-2G1.1
C-5UGYZ	ENSG00000146776	INTRON	ATXN7L1	ATXN7L1
C-5UIZG	ENSG00000187323	INTRON	DCC	DCC
C-5ULQJ	ENSG00000073050	INTRON	XRCC1	XRCC1
C-5ULQJ	ENSG00000268361	INTRON		L34079.2
C-5UMVE	ENSG00000150636	INTRON	CCDC102B	CCDC102B
C-5UMWF	ENSG00000175664	INTRON	TEX26	TEX26
C-5UNUM	ENSG00000227398	INTRON	KIF9-AS1	KIF9-AS1
C-5UQNC	ENSG00000058866	INTRON	DGKG	DGKG
C-5UVHU	ENSG00000248710	INTRON		RP11-432B6.3
C-5UVHU	ENSG00000068885	INTRON	IFT80	IFT80
C-5UVJZ	ENSG00000157456	INTRON	CCNB2	CCNB2
C-5UWJY		INTERGENIC
C-5UXMH	ENSG00000172264	INTRON	MACROD2	MACROD2
C-5UZDA	ENSG00000152061	INTRON	RABGAP1L	RABGAP1L
C-5VARI	ENSG00000134900	INTRON	TPP2	TPP2
C-5VAZX	ENSG00000141627	INTRON	DYM	DYM
C-5VCCE		INTERGENIC
C-5VCME		INTERGENIC
C-5VDOT		INTERGENIC
C-5VDUX	ENSG00000121297	3UTR	TSHZ3	TSHZ3
C-5VHCO	ENSG00000233896	INTRON		RP4-684O24.5
C-5VHFI		INTERGENIC
C-5VIIH	ENSG00000182319	INTRON		SGK223
C-5VIRK	ENSG00000187736	INTRON	NHEJ1	NHEJ1
C-5VIRK	ENSG00000213901	INTRON	SLC23A3	SLC23A3
C-5VNLN		INTERGENIC
C-5VSAM		INTERGENIC
C-5VWOX	ENSG00000174839	INTRON	DENND6A	DENND6A
C-5WAVX		INTERGENIC
C-5WDEO		INTERGENIC
C-5WIWV	ENSG00000198793	INTRON	MTOR	MTOR
C-5WLNP	ENSG00000145819	INTRON	ARHGAP26	ARHGAP26
C-5WQRL		INTERGENIC
C-5WRZV	ENSG00000164363	INTRON	SLC6A18	SLC6A18
C-5WTID		INTERGENIC
C-5WVMZ	ENSG00000248724	INTRON	NPHP3-AS1	NPHP3-AS1
C-5WWKN	ENSG00000130770	EXON	ATPIF1	ATPIF1
C-5WWKN	ENSG00000130770	3UTR	ATPIF1	ATPIF1
C-5WZCW	ENSG00000152953	INTRON	STK32B	STK32B
C-5WZLU		INTERGENIC
C-5XCKL		INTERGENIC
C-5XCRP	ENSG00000182771	INTRON	GRID1	GRID1
C-5XDKR	ENSG00000171094	INTRON	ALK	ALK
C-5XFMQ	ENSG00000163618	INTRON	CADPS	CADPS
C-5XHWW	ENSG00000078328	INTRON	RBFOX1	RBFOX1
C-5XMDV	ENSG00000163393	3UTR	SLC22A15	SLC22A15
C-5XMOU	ENSG00000155561	INTRON	NUP205	NUP205
C-5XNYD	ENSG00000231964	INTRON		RP11-67C2.2
C-5XPDC	ENSG00000164363	INTRON	SLC6A18	SLC6A18
C-5XPWU	ENSG00000083290	INTRON	ULK2	ULK2
C-5XRBK		INTERGENIC
C-5XTSH	ENSG00000173065	INTRON	FAM222B	FAM222B
C-5YKEH		INTERGENIC
C-5YKTO		INTERGENIC
C-5YNAE		INTERGENIC
C-5ZAIO		INTERGENIC
C-5ZAVC	ENSG00000065559	INTRON	MAP2K4	MAP2K4
C-5ZCOO	ENSG00000064692	INTRON	SNCAIP	SNCAIP
C-5ZDJV	ENSG00000163577	INTRON	EIF5A2	EIF5A2
C-5ZEWX	ENSG00000140443	INTRON	IGF1R	IGF1R
C-5ZHOK		INTERGENIC
C-5ZLSX		INTERGENIC
C-5ZRCS	ENSG00000144746	INTRON	ARL6IP5	ARL6IP5
C-5ZTNW	ENSG00000106443	INTRON	PHF14	PHF14
C-5ZUNI	ENSG00000130939	INTRON	UBE4B	UBE4B
C-6AAAE	ENSG00000143469	INTRON	SYT14	SYT14
C-6AFJS	ENSG00000121454	INTRON	LHX4	LHX4
C-6AGVY		INTERGENIC
C-6AKNV		INTERGENIC
C-6ARKX		INTERGENIC
C-6ASTO	ENSG00000075391	INTRON	RASAL2	RASAL2
C-6ATUQ	ENSG00000035687	INTRON	ADSS	ADSS
C-6AUFW	ENSG00000186469	5UTR	GNG2	GNG2
C-6BBOF	ENSG00000186815	INTRON	TPCN1	TPCN1
C-6BFKW		INTERGENIC
C-6BFTC		INTERGENIC
C-6BHSG	ENSG00000261553	INTRON		RP11-29G8.3
C-6BHSG	ENSG00000136153	INTRON	LMO7	LMO7
C-6BJFY	ENSG00000258162	INTRON		RP11-315E17.1
C-6BJFY	ENSG00000139220	INTRON	PPFIA2	PPFIA2
C-6BKNZ		INTERGENIC
C-6BKVV	ENSG00000082397	INTRON	EPB41L3	EPB41L3
C-6BLTO	ENSG00000109674	INTRON	NEIL3	NEIL3
C-6BMHY	ENSG00000109381	INTRON	ELF2	ELF2
C-6BYZX	ENSG00000123815	INTRON	ADCK4	ADCK4
C-6CAJV		INTERGENIC
C-6CBVC	ENSG00000143324	INTRON	XPR1	XPR1
C-6CDKS		INTERGENIC
C-6CIMO		INTERGENIC
C-6CJCQ	ENSG00000138430	INTRON	OLA1	OLA1
C-6CKBC	ENSG00000256087	INTRON	ZNF432	ZNF432
C-6CKBC	ENSG00000197608	INTRON	ZNF841	ZNF841
C-6CPFY	ENSG00000084652	INTRON	TXLNA	TXLNA
C-6CQHU	ENSG00000165699	EXON	TSC1	TSC1
C-6CRMH	ENSG00000042813	INTRON	ZPBP	ZPBP
C-6CTRW	ENSG00000179915	INTRON	NRXN1	NRXN1
C-6CXHU	ENSG00000165379	INTRON	LRFN5	LRFN5
C-6CYNF		INTERGENIC
C-6DDPF	ENSG00000143850	INTRON	PLEKHA6	PLEKHA6
C-6DHFD	ENSG00000260411	INTRON		RP11-420N3.2
C-6DHFD	ENSG00000078328	INTRON	RBFOX1	RBFOX1
C-6DLNA	ENSG00000197381	INTRON	ADARB1	ADARB1
C-6DMPS	ENSG00000176658	INTRON	MYO1D	MYO1D
C-6DOTK	ENSG00000154975	INTRON	CA10	CA10
C-6DRPX		INTERGENIC
C-6DSAK	ENSG00000260111	INTRON		RP11-529K1.4
C-6DSAK	ENSG00000157350	INTRON	ST3GAL2	ST3GAL2
C-6DSDD		INTERGENIC
C-6DVIE	ENSG00000198873	INTRON	GRK5	GRK5
C-6DXEY	ENSG00000161681	INTRON	SHANK1	SHANK1
C-6DYHA	ENSG00000174990	INTRON	CA5A	CA5A
C-6EBXI		INTERGENIC
C-6ECFT	ENSG00000163377	INTRON	FAM19A4	FAM19A4
C-6EGQC	ENSG00000151466	INTRON	SCLT1	SCLT1
C-6EJJM		INTERGENIC
C-6ENBJ	ENSG00000185008	INTRON	ROBO2	ROBO2
C-6ENRD	ENSG00000081026	INTRON	MAGI3	MAGI3
C-6EQYT	ENSG00000189079	EXON	ARID2	ARID2
C-6ESOW	ENSG00000185104	INTRON	FAF1	FAF1
C-6EWOG	ENSG00000116106	INTRON	EPHA4	EPHA4
C-6FBAE	ENSG00000144357	INTRON	UBR3	UBR3
C-6FHWP	ENSG00000166415	INTRON	WDR72	WDR72
C-6FHZI		INTERGENIC
C-6FJOQ		INTERGENIC
C-6FJVT	ENSG00000164796	INTRON	CSMD3	CSMD3
C-6FOAO	ENSG00000135250	INTRON	SRPK2	SRPK2
C-6FPPY	ENSG00000084110	INTRON	HAL	HAL
C-6FQFW	ENSG00000151834	INTRON	GABRA2	GABRA2
C-6FQMX		INTERGENIC
C-6FRWT	ENSG00000165669	INTRON	FAM204A	FAM204A
C-6FTSJ		INTERGENIC
C-6FVEQ	ENSG00000154229	INTRON	PRKCA	PRKCA
C-6FWKP	ENSG00000188001	INTRON	TPRG1	TPRG1
C-6FXBB	ENSG00000160299	INTRON	PCNT	PCNT
C-6FXFY	ENSG00000248905	INTRON	FMN1	FMN1
C-6FYDU	ENSG00000258947	INTRON		TUBB3
C-6FZEL	ENSG00000197555	INTRON	SIPA1L1	SIPA1L1
C-6GBAS	ENSG00000136205	INTRON	TNS3	TNS3
C-6GCNZ	ENSG00000122012	INTRON	SV2C	SV2C
C-6GDJY	ENSG00000225783	INTRON	MIAT	MIAT
C-6GJRZ	ENSG00000155052	INTRON	CNTNAP5	CNTNAP5
C-6GKPL	ENSG00000006114	INTRON	SYNRG	SYNRG
C-6GKSF	ENSG00000171310	INTRON	CHST11	CHST11
C-6GLPQ	ENSG00000112773	INTRON	FAM46A	FAM46A
C-6GMJB	ENSG00000048471	INTRON	SNX29	SNX29
C-6GOYB	ENSG00000108306	INTRON	FBXL20	FBXL20
C-6GTKD	ENSG00000077063	INTRON	CTTNBP2	CTTNBP2
C-6GVOG	ENSG00000185304	INTRON	RGPD2	RGPD2
C-6GZFH	ENSG00000257986	INTRON		RP11-314P15.2
C-6GZGQ	ENSG00000106069	INTRON	CHN2	CHN2
C-6GZWR	ENSG00000109158	INTRON	GABRA4	GABRA4
C-6HEEO		INTERGENIC
C-6HGWG	ENSG00000053747	INTRON	LAMA3	LAMA3
C-6HHZB		INTERGENIC
C-6HILD	ENSG00000259690	EXON		CTD-3118D7.1
C-6HILD	ENSG00000104059	INTRON	FAM189A1	FAM189A1
C-6HKFU		INTERGENIC
C-6HLJL	ENSG00000044524	INTRON	EPHA3	EPHA3
C-6HVAW	ENSG00000258998	EXON		RP11-398E10.1
C-6HWJG	ENSG00000018699	INTRON	TTC27	TTC27
C-6IDCP	ENSG00000105176	3UTR	URI1	URI1
C-6IDOS	ENSG00000151414	INTRON	NEK7	NEK7
C-6IESZ	ENSG00000113719	3UTR	ERGIC1	ERGIC1
C-6IIBN		INTERGENIC
C-6IKNV	ENSG00000167258	INTRON	CDK12	CDK12
C-6IMPM	ENSG00000121297	3UTR	TSHZ3	TSHZ3
C-6INSR		INTERGENIC
C-6INZQ	ENSG00000111300	INTRON	NAA25	NAA25
C-6IPAZ		INTERGENIC
C-6IPCH	ENSG00000156299	INTRON	TIAM1	TIAM1
C-6ISHK		INTERGENIC
C-6ITBI	ENSG00000128487	INTRON	SPECC1	SPECC1
C-6ITBI	ENSG00000263494	INTRON		AC004702.2
C-6ITVP	ENSG00000127603	INTRON	MACF1	MACF1
C-6ITVP	ENSG00000226438	INTRON		RP11-420K8.1
C-6IZZE	ENSG00000231205	INTRON	ZNF826P	ZNF826P
C-6JBJH	ENSG00000008405	INTRON	CRY1	CRY1
C-6JEYV	ENSG00000165923	INTRON	AGBL2	AGBL2
C-6JFEM	ENSG00000185053	INTRON	SGCZ	SGCZ
C-6JFWW	ENSG00000165029	INTRON	ABCA1	ABCA1
C-6JHAR	ENSG00000113558	3UTR	SKP1	SKP1
C-6JIBF	ENSG00000131023	INTRON	LATS1	LATS1
C-6JIWS	ENSG00000144229	INTRON	THSD7B	THSD7B
C-6JLHO		INTERGENIC
C-6JLIL	ENSG00000127720	INTRON	METTL25	METTL25
C-6JLUV		INTERGENIC
C-6JRJN	ENSG00000151062	INTRON	CACNA2D4	CACNA2D4
C-6JTBU		INTERGENIC
C-6JYBL	ENSG00000141404	INTRON	GNAL	GNAL
C-6JYBL	ENSG00000272703	EXON		RP11-78A19.4
C-6JYQM	ENSG00000097021	INTRON	ACOT7	ACOT7
C-6JYXZ		INTERGENIC
C-6KHGB	ENSG00000243620	INTRON		RP11-649A16.1
C-6KJBN	ENSG00000152214	INTRON	RIT2	RIT2
C-6KKGB	ENSG00000139734	INTRON	DIAPH3	DIAPH3
C-6KNNK		INTERGENIC
C-6KOGJ	ENSG00000154229	INTRON	PRKCA	PRKCA
C-6KPVH	ENSG00000266904	EXON	LINC00663	LINC00663
C-6KPVH	ENSG00000267581	EXON		CTC-559E9.4
C-6KQBR		INTERGENIC
C-6KTJM		INTERGENIC
C-6KUEG		INTERGENIC
C-6KUKA	ENSG00000140612	INTRON	SEC11A	SEC11A
C-6KZAZ		INTERGENIC
C-6LACY		INTERGENIC
C-6LATA		INTERGENIC
C-6LCVV	ENSG00000145996	INTRON	CDKAL1	CDKAL1
C-6LHHT		INTERGENIC
C-6LHYL		INTERGENIC
C-6LINU	ENSG00000127990	INTRON	SGCE	SGCE
C-6LSUU		INTERGENIC
C-6LSWU	ENSG00000135298	INTRON	BAI3	BAI3
C-6LWDW	ENSG00000182389	EXON	CACNB4	CACNB4
C-6MBWK		INTERGENIC
C-6MGGD		INTERGENIC
C-6MGGF	ENSG00000189403	INTRON	HMGB1	HMGB1
C-6MGGU	ENSG00000074054	INTRON	CLASP1	CLASP1
C-6MIHL	ENSG00000174839	INTRON	DENND6A	DENND6A
C-6MIXZ	ENSG00000259974	INTRON	LINC00261	LINC00261
C-6MLML	ENSG00000100239	INTRON	PPP6R2	PPP6R2
C-6MNEW	ENSG00000163116	INTRON	STPG2	STPG2
C-6MNEW	ENSG00000254044	INTRON		RP11-681L8.1
C-6MNGF	ENSG00000135636	INTRON	DYSF	DYSF
C-6MNLU	ENSG00000049323	EXON	LTBP1	LTBP1
C-6MPJH	ENSG00000255036	INTRON		RP11-23J9.4
C-6MPJH	ENSG00000197816	INTRON	CCDC180	CCDC180
C-6MSVN	ENSG00000187391	INTRON	MAGI2	MAGI2
C-6MVXX	ENSG00000018189	INTRON	RUFY3	RUFY3
C-6MYPJ	ENSG00000164841	INTRON	TMEM74	TMEM74
C-6NBJF		INTERGENIC
C-6NCQA	ENSG00000228824	INTRON	MIR4500HG	MIR4500HG
C-6NDMP	ENSG00000188511	INTRON	C22orf34	C22orf34
C-6NETH	ENSG00000182752	INTRON	PAPPA	PAPPA
C-6NHLR	ENSG00000188312	INTRON	CENPP	CENPP
C-6NHLR	ENSG00000106819	INTRON	ASPN	ASPN
C-6NKRU	ENSG00000170921	INTRON	TANC2	TANC2
C-6NKRU	ENSG00000233635	INTRON		AC037445.1
C-6NLFY	ENSG00000150672	INTRON	DLG2	DLG2
C-6NNVM	ENSG00000186073	INTRON	C15orf41	C15orf41
C-6NSUF	ENSG00000123636	INTRON	BAZ2B	BAZ2B
C-6NTDE	ENSG00000165714	INTRON	LOH12CR1	LOH12CR1
C-6NTWP		INTERGENIC
C-6NVIR	ENSG00000103723	INTRON	AP3B2	AP3B2
C-6OABR	ENSG00000165029	INTRON	ABCA1	ABCA1
C-6OBGG	ENSG00000110076	INTRON	NRXN2	NRXN2
C-6OBXG		INTERGENIC
C-6OGDZ	ENSG00000269699	INTRON	ZIM2	ZIM2
C-6OGDZ	ENSG00000198300	INTRON	PEG3	PEG3
C-6OGWL		INTERGENIC
C-6OINB		INTERGENIC
C-6OMCL	ENSG00000119335	3UTR	SET	SET
C-6OOTS	ENSG00000151465	INTRON	CDC123	CDC123
C-6OOTS	ENSG00000228302	EXON		RP11-186N15.3
C-6OTHV	ENSG00000172869	INTRON	DMXL1	DMXL1
C-6OVTM	ENSG00000185052	INTRON	SLC24A3	SLC24A3
C-6OVTM	ENSG00000232675	INTRON		RP4-718D20.3
C-6OXRJ	ENSG00000183230	INTRON	CTNNA3	CTNNA3
C-6OYUJ		INTERGENIC
C-6PBRC	ENSG00000165995	INTRON	CACNB2	CACNB2
C-6PBRC	ENSG00000235020	INTRON		RP11-109I13.2
C-6PDIB	ENSG00000104490	INTRON	NCALD	NCALD
C-6PEQZ	ENSG00000139734	INTRON	DIAPH3	DIAPH3
C-6PKIE	ENSG00000226240	INTRON	LINC00381	LINC00381
C-6PKWS	ENSG00000127922	INTRON	SHFM1	SHFM1
C-6PKWS	ENSG00000272377	INTRON		RP11-682N22.1
C-6PRMV		INTERGENIC
C-6PVBA		INTERGENIC
C-6PVSQ	ENSG00000121964	INTRON	GTDC1	GTDC1
C-6QAFO	ENSG00000152578	INTRON	GRIA4	GRIA4
C-6QAXO		INTERGENIC
C-6QBWM	ENSG00000167244	INTRON	IGF2	IGF2
C-6QBWM	ENSG00000129965	INTRON	INS-IGF2	INS-IGF2
C-6QDFI	ENSG00000260411	INTRON		RP11-420N3.2
C-6QDFI	ENSG00000078328	INTRON	RBFOX1	RBFOX1
C-6QEHT	ENSG00000075651	INTRON	PLD1	PLD1
C-6QHMS	ENSG00000185104	INTRON	FAF1	FAF1
C-6QINT		INTERGENIC
C-6QKTU	ENSG00000175198	INTRON	PCCA	PCCA
C-6QOLP	ENSG00000141084	INTRON	RANBP10	RANBP10
C-6QQDB		INTERGENIC
C-6QQFC	ENSG00000148408	INTRON	CACNA1B	CACNA1B
C-6QSRU	ENSG00000018236	3UTR	CNTN1	CNTN1
C-6QUOB	ENSG00000078687	INTRON	TNRC6C	TNRC6C
C-6QWFV	ENSG00000065559	INTRON	MAP2K4	MAP2K4
C-6QWLC	ENSG00000148053	INTRON	NTRK2	NTRK2
C-6QWZL	ENSG00000254202	INTRON		RP11-120I21.2
C-6QYTU	ENSG00000174469	INTRON	CNTNAP2	CNTNAP2
C-6QZML		INTERGENIC
C-6RBRK	ENSG00000179603	INTRON	GRM8	GRM8
C-6RCFT	ENSG00000186575	INTRON	NF2	NF2
C-6REEG		INTERGENIC
C-6RFWX	ENSG00000164199	INTRON	GPR98	GPR98
C-6RGHT	ENSG00000102743	3UTR	SLC25A15	SLC25A15
C-6RHUF	ENSG00000136231	INTRON	IGF2BP3	IGF2BP3
C-6RKEC	ENSG00000137033	INTRON	IL33	IL33
C-6RLVN	ENSG00000130707	INTRON	ASS1	ASS1
C-6RNCH		INTERGENIC
C-6RNGT	ENSG00000180628	INTRON	PCGF5	PCGF5
C-6ROGO	ENSG00000128918	INTRON	ALDH1A2	ALDH1A2
C-6RPMD	ENSG00000143341	INTRON	HMCN1	HMCN1
C-6RQYE		INTERGENIC
C-6RUJI	ENSG00000166159	EXON	LRTM2	LRTM2
C-6RUJI	ENSG00000151062	INTRON	CACNA2D4	CACNA2D4
C-6SDBV	ENSG00000145781	INTRON	COMMD10	COMMD10
C-6SFZB		INTERGENIC
C-6SKOU		INTERGENIC
C-6SLLO	ENSG00000156110	EXON	ADK	ADK
C-6SPQL	ENSG00000101282	INTRON	RSPO4	RSPO4
C-6STVN	ENSG00000250771	INTRON		RP11-153M7.3
C-6SUAJ	ENSG00000112293	INTRON	GPLD1	GPLD1
C-6TAYA	ENSG00000242779	INTRON	ZNF702P	ZNF702P
C-6TDQD		INTERGENIC
C-6TGPD		INTERGENIC
C-6TIZQ		INTERGENIC
C-6TKST		INTERGENIC
C-6TMGT		INTERGENIC
C-6TQYH	ENSG00000079102	INTRON	RUNX1T1	RUNX1T1
C-6TRJR	ENSG00000197548	INTRON	ATG7	ATG7
C-6TTUV	ENSG00000259207	INTRON	ITGB3	ITGB3
C-6TTUV	ENSG00000259753	INTRON		ITGB3
C-6TZCN	ENSG00000099953	EXON	MMP11	MMP11
C-6UBCP		INTERGENIC
C-6UDGJ		INTERGENIC
C-6UFAD		INTERGENIC
C-6UGSB		INTERGENIC
C-6UWCI	ENSG00000113263	INTRON	ITK	ITK
C-6UWIY		INTERGENIC
C-6UZMS		INTERGENIC
C-6VBYN	ENSG00000184226	INTRON	PCDH9	PCDH9
C-6VCEO	ENSG00000251165	INTRON	F11-AS1	F11-AS1
C-6VDPG	ENSG00000225477	INTRON		CTD-2302A16.2
C-6VDPG	ENSG00000165973	INTRON	NELL1	NELL1
C-6VDYA	ENSG00000104490	INTRON	NCALD	NCALD
C-6VEHH	ENSG00000120658	INTRON	ENOX1	ENOX1
C-6VFXD	ENSG00000112249	INTRON	ASCC3	ASCC3
C-6VGXX	ENSG00000134533	INTRON	RERG	RERG
C-6VIVM	ENSG00000152818	INTRON	UTRN	UTRN
C-6VJJP		INTERGENIC
C-6VLLF		INTERGENIC
C-6VMPA		INTERGENIC
C-6VOBP	ENSG00000105176	3UTR	URI1	URI1
C-6VOLA	ENSG00000182168	INTRON	UNC5C	UNC5C
C-6VPAV	ENSG00000169432	INTRON	SCN9A	SCN9A
C-6VQXJ	ENSG00000196914	INTRON	ARHGEF12	ARHGEF12
C-6VRQR		INTERGENIC
C-6VWGV	ENSG00000226926	INTRON		AC010423.1
C-6VWIE	ENSG00000109381	INTRON	ELF2	ELF2
C-6WABT		INTERGENIC
C-6WCNG	ENSG00000254202	INTRON		RP11-120I21.2
C-6WEDU	ENSG00000138336	INTRON	TET1	TET1
C-6WEFU		INTERGENIC
C-6WHPR	ENSG00000161896	INTRON	IP6K3	IP6K3
C-6WJBG	ENSG00000137878	INTRON	GCOM1	GCOM1
C-6WJBG	ENSG00000255529	INTRON	POLR2M	POLR2M
C-6WLQC	ENSG00000260411	INTRON		RP11-420N3.2
C-6WLQC	ENSG00000078328	INTRON	RBFOX1	RBFOX1
C-6WLWM	ENSG00000079102	INTRON	RUNX1T1	RUNX1T1
C-6WPEJ		INTERGENIC
C-6WPRH	ENSG00000012048	INTRON	BRCA1	BRCA1
C-6WTEX	ENSG00000134058	3UTR	CDK7	CDK7
C-6WUHM	ENSG00000136770	INTRON	DNAJC1	DNAJC1
C-6WZSS		INTERGENIC
C-6XACO	ENSG00000106608	INTRON	URGCP	URGCP
C-6XEUE	ENSG00000117298	INTRON	ECE1	ECE1
C-6XGRL		INTERGENIC
C-6XRDQ		INTERGENIC
C-6XRLU		INTERGENIC
C-6XSYO		INTERGENIC
C-6XWDD	ENSG00000172987	INTRON	HPSE2	HPSE2
C-6XWJQ	ENSG00000153250	INTRON	RBMS1	RBMS1
C-6XWUI	ENSG00000139734	INTRON	DIAPH3	DIAPH3
C-6XXSH	ENSG00000122958	INTRON	VPS26A	VPS26A
C-6YAHM		INTERGENIC
C-6YEHJ	ENSG00000205025	INTRON	OR5G5P	OR5G5P
C-6YIPP		INTERGENIC
C-6YMIW		INTERGENIC
C-6YNZZ	ENSG00000107518	INTRON	ATRNL1	ATRNL1
C-6YONR	ENSG00000164916	EXON	FOXK1	FOXK1
C-6YSLR	ENSG00000270757	INTRON	HSPE1-MOB4	HSPE1-MOB4
C-6YSLR	ENSG00000115540	INTRON	MOB4	MOB4
C-6YVFJ	ENSG00000196220	INTRON	SRGAP3	SRGAP3
C-6YXJV	ENSG00000151276	INTRON	MAGI1	MAGI1
C-6YZAB	ENSG00000213904	INTRON	LIPE-AS1	LIPE-AS1
C-6YZAB	ENSG00000079385	INTRON	CEACAM1	CEACAM1
C-6ZFIQ	ENSG00000248724	INTRON	NPHP3-AS1	NPHP3-AS1
C-6ZGZZ	ENSG00000067715	INTRON	SYT1	SYT1
C-6ZIPD	ENSG00000102738	INTRON	MRPS31	MRPS31
C-6ZIYL		INTERGENIC
C-6ZKSS	ENSG00000239440	INTRON		RP11-260O18.1
C-6ZMRN	ENSG00000183662	INTRON	FAM19A1	FAM19A1
C-6ZNJM	ENSG00000137936	INTRON	BCAR3	BCAR3
C-6ZNLH	ENSG00000185418	EXON	TARSL2	TARSL2
C-6ZPNV	ENSG00000107518	INTRON	ATRNL1	ATRNL1
C-6ZPRX	ENSG00000171094	INTRON	ALK	ALK
C-6ZVZB		INTERGENIC
C-6ZWJN	ENSG00000021826	INTRON	CPS1	CPS1
C-6ZXJD		INTERGENIC
C-6ZXWD	ENSG00000215386	INTRON	LINC00478	LINC00478
C-6ZZWN	ENSG00000138738	INTRON	PRDM5	PRDM5
C-7AADM		INTERGENIC
C-7AANE		INTERGENIC
C-7AGZR		INTERGENIC
C-7AHRN		INTERGENIC
C-7AJWX	ENSG00000141376	INTRON	BCAS3	BCAS3
C-7AKAB		INTERGENIC
C-7ALNP		INTERGENIC
C-7AMFZ	ENSG00000121297	3UTR	TSHZ3	TSHZ3
C-7AQEP	ENSG00000151012	INTRON	SLC7A11	SLC7A11
C-7AUKY		INTERGENIC
C-7AUYU	ENSG00000066405	INTRON	CLDN18	CLDN18
C-7AVZC	ENSG00000156687	INTRON	UNC5D	UNC5D
C-7AWAC		INTERGENIC
C-7AWFR	ENSG00000104714	INTRON	ERICH1	ERICH1
C-7BAWI		INTERGENIC
C-7BEKD		INTERGENIC
C-7BQWA	ENSG00000187231	INTRON	SESTD1	SESTD1
C-7BTFA	ENSG00000186868	INTRON	MAPT	MAPT
C-7CBNY	ENSG00000177398	INTRON	UMODL1	UMODL1
C-7CCLA	ENSG00000180957	INTRON	PITPNB	PITPNB
C-7CCOF	ENSG00000132874	INTRON	SLC14A2	SLC14A2
C-7CDHM		INTERGENIC
C-7CDIK	ENSG00000053747	INTRON	LAMA3	LAMA3
C-7CEGQ	ENSG00000042781	INTRON	USH2A	USH2A
C-7CFPC	ENSG00000182095	EXON	TNRC18	TNRC18
C-7CIFN	ENSG00000254202	INTRON		RP11-120I21.2
C-7COFY	ENSG00000100393	INTRON	EP300	EP300
C-7CSGM	ENSG00000101333	INTRON	PLCB4	PLCB4
C-7CSOA		INTERGENIC
C-7CVBE	ENSG00000167244	INTRON	IGF2	IGF2
C-7CVBE	ENSG00000129965	INTRON	INS-IGF2	INS-IGF2
C-7CVOG	ENSG00000137764	INTRON	MAP2K5	MAP2K5
C-7CVWH		INTERGENIC
C-7CWWB	ENSG00000135063	INTRON	FAM189A2	FAM189A2
C-7CXQA	ENSG00000100239	INTRON	PPP6R2	PPP6R2
C-7CZUG	ENSG00000134343	INTRON	ANO3	ANO3
C-7DCIR	ENSG00000096717	INTRON	SIRT1	SIRT1
C-7DEIK	ENSG00000146038	INTRON	DCDC2	DCDC2
C-7DGKJ	ENSG00000114841	INTRON	DNAH1	DNAH1
C-7DHLA	ENSG00000053918	INTRON	KCNQ1	KCNQ1
C-7DKKJ	ENSG00000139292	INTRON	LGR5	LGR5
C-7DOQS	ENSG00000115042	INTRON	FAHD2A	FAHD2A
C-7DUYM		INTERGENIC
C-7DWZW	ENSG00000251314	INTRON		CTD-2337A12.1
C-7DYUA		INTERGENIC
C-7ECJW		INTERGENIC
C-7EDCL	ENSG00000234848	INTRON		CTD-3105H18.7
C-7EDCL	ENSG00000269755	INTRON		CTD-3105H18.18
C-7EGMD	ENSG00000004534	INTRON	RBM6	RBM6
C-7EHAS		INTERGENIC
C-7EHLR		INTERGENIC
C-7EKCL		INTERGENIC
C-7EKZX	ENSG00000117155	5UTR	SSX2IP	SSX2IP
C-7ERCQ	ENSG00000154608	INTRON	CEP170P1	CEP170P1
C-7ERYX	ENSG00000141376	INTRON	BCAS3	BCAS3
C-7ETEL	ENSG00000171759	INTRON	PAH	PAH
C-7ETHS		INTERGENIC
C-7ETJT	ENSG00000255910	INTRON		RP11-405A12.2
C-7EXFJ	ENSG00000205592	INTRON	MUC19	MUC19
C-7FAID	ENSG00000121989	INTRON	ACVR2A	ACVR2A
C-7FAZC	ENSG00000162843	INTRON	WDR64	WDR64
C-7FAZC	ENSG00000054277	INTRON	OPN3	OPN3
C-7FCRT		INTERGENIC
C-7FDZX	ENSG00000006611	INTRON	USH1C	USH1C
C-7FHXP		INTERGENIC
C-7FJCT	ENSG00000126070	INTRON	AGO3	AGO3
C-7FKOB	ENSG00000224865	INTRON		AC009518.4
C-7FKUV	ENSG00000053918	INTRON	KCNQ1	KCNQ1
C-7FNCU		INTERGENIC
C-7FYED	ENSG00000125831	INTRON	CST11	CST11
C-7GJCR		INTERGENIC
C-7GLLY		INTERGENIC
C-7GOBG	ENSG00000138698	INTRON	RAP1GDS1	RAP1GDS1
C-7GREJ	ENSG00000112624	3UTR	GLTSCR1L	GLTSCR1L
C-7GUMD	ENSG00000156113	INTRON	KCNMA1	KCNMA1
C-7GYWL	ENSG00000183098	INTRON	GPC6	GPC6
C-7GZJA		INTERGENIC
C-7HAPM		INTERGENIC
C-7HBFS	ENSG00000173482	INTRON	PTPRM	PTPRM
C-7HEWM		INTERGENIC
C-7HGZR	ENSG00000140015	INTRON	KCNH5	KCNH5
C-7HIRA	ENSG00000176571	INTRON	CNBD1	CNBD1
C-7HQSQ	ENSG00000110077	EXON	MS4A6A	MS4A6A
C-7HSCC	ENSG00000173482	INTRON	PTPRM	PTPRM
C-7HSEB	ENSG00000145012	INTRON	LPP	LPP
C-7HUZM	ENSG00000091831	INTRON	ESR1	ESR1
C-7HWBF	ENSG00000234352	INTRON		hsa-mir-490
C-7HXQH		INTERGENIC
C-7HZNA		INTERGENIC
C-7ICSO		INTERGENIC
C-7IJBA		INTERGENIC
C-7IMPY	ENSG00000106624	EXON	AEBP1	AEBP1
C-7IMPY	ENSG00000106624	3UTR	AEBP1	AEBP1
C-7IQYU	ENSG00000226296	INTRON		RP11-71J2.1
C-7ISPU	ENSG00000143786	INTRON	CNIH3	CNIH3
C-7ITUC	ENSG00000226786	INTRON		RP1-167F1.2
C-7IXHL		INTERGENIC
C-7IXOA		INTERGENIC
C-7IXXC		INTERGENIC
C-7JBUK	ENSG00000142875	INTRON	PRKACB	PRKACB
C-7JDDT	ENSG00000176438	INTRON	SYNE3	SYNE3
C-7JDSS	ENSG00000197223	INTRON	C1D	C1D
C-7JFTD	ENSG00000141622	INTRON	RNF165	RNF165
C-7JKAH		INTERGENIC
C-7JNVH	ENSG00000236886	INTRON		AC007563.5
C-7JPSR		INTERGENIC
C-7JQJV		INTERGENIC
C-7JWSD		INTERGENIC
C-7JWXJ		INTERGENIC
C-7KAZF	ENSG00000142192	INTRON	APP	APP
C-7KBDP	ENSG00000258114	INTRON		CTA-109P11.4
C-7KBDP	ENSG00000229847	INTRON	EMX2OS	EMX2OS
C-7KBLZ	ENSG00000073146	INTRON	MOV10L1	MOV10L1
C-7KBXU		INTERGENIC
C-7KCPC	ENSG00000187527	INTRON	ATP13A5	ATP13A5
C-7KDMQ	ENSG00000153179	INTRON	RASSF3	RASSF3
C-7KDQH	ENSG00000231689	INTRON	LINC01090	LINC01090
C-7KGRE		INTERGENIC
C-7KVQE		INTERGENIC
C-7KXAP		INTERGENIC
C-7KYHF		INTERGENIC
C-7LACB	ENSG00000165669	INTRON	FAM204A	FAM204A
C-7LCNN	ENSG00000256751	INTRON		RP11-695J4.2
C-7LHBL		INTERGENIC
C-7LIZM		INTERGENIC
C-7LKDB		INTERGENIC
C-7LMUK		INTERGENIC
C-7LNLJ	ENSG00000177426	INTRON	TGIF1	TGIF1
C-7LRGW		INTERGENIC
C-7LWDM	ENSG00000175699	EXON	LINC00521	LINC00521
C-7MGNI		INTERGENIC
C-7MHTX	ENSG00000129691	EXON	ASH2L	ASH2L
C-7MKIQ		INTERGENIC
C-7MKZG	ENSG00000185942	INTRON	NKAIN3	NKAIN3
C-7MLRI	ENSG00000158321	INTRON	AUTS2	AUTS2
C-7MLXB	ENSG00000204136	INTRON	GGTA1P	GGTA1P
C-7MNOP		INTERGENIC
C-7MQOF		INTERGENIC
C-7MRCI	ENSG00000265853	EXON		RP1-48J14.1
C-7MRYX	ENSG00000145996	INTRON	CDKAL1	CDKAL1
C-7MVEI		INTERGENIC
C-7MXDI		INTERGENIC
C-7MYUX	ENSG00000197119	EXON	SLC25A29	SLC25A29
C-7MYYT		INTERGENIC
C-7MZTU		INTERGENIC
C-7NCIY		INTERGENIC
C-7NEMH		INTERGENIC
C-7NGYT	ENSG00000146282	INTRON	RARS2	RARS2
C-7NIYQ	ENSG00000179603	INTRON	GRM8	GRM8
C-7NJUL		INTERGENIC
C-7NQPD		INTERGENIC
C-7NSFI	ENSG00000165323	INTRON	FAT3	FAT3
C-7NUIK	ENSG00000133424	INTRON	LARGE	LARGE
C-7NVXQ	ENSG00000149972	INTRON	CNTN5	CNTN5
C-7OINX	ENSG00000166828	INTRON	SCNN1G	SCNN1G
C-7OJHB	ENSG00000067606	INTRON	PRKCZ	PRKCZ
C-7OJTB		INTERGENIC
C-7OLBS		INTERGENIC
C-7OLZS	ENSG00000185532	INTRON	PRKG1	PRKG1
C-7ONLQ	ENSG00000115840	INTRON	SLC25A12	SLC25A12
C-7OSBL	ENSG00000106723	INTRON	SPIN1	SPIN1
C-7OUHN	ENSG00000204161	INTRON	C10orf128	C10orf128
C-7OXSR		INTERGENIC
C-7PCQN		INTERGENIC
C-7PDRG		INTERGENIC
C-7PDZT	ENSG00000174990	INTRON	CA5A	CA5A
C-7PGKP	ENSG00000234425	INTRON		RP11-528G1.2
C-7PGKP	ENSG00000066294	3UTR	CD84	CD84
C-7PHDE		INTERGENIC
C-7PLMF	ENSG00000080224	INTRON	EPHA6	EPHA6
C-7PMSJ	ENSG00000073803	INTRON	MAP3K13	MAP3K13
C-7PMVZ	ENSG00000108239	INTRON	TBC1D12	TBC1D12
C-7PSYW		INTERGENIC
C-7PVDK	ENSG00000254202	INTRON		RP11-120I21.2
C-7QBFO	ENSG00000067798	INTRON	NAV3	NAV3
C-7QBFO	ENSG00000258225	INTRON		RP11-136F16.1
C-7QCZB	ENSG00000168675	INTRON	LDLRAD4	LDLRAD4
C-7QFNG	ENSG00000168016	INTRON	TRANK1	TRANK1
C-7QGUO	ENSG00000118482	INTRON	PHF3	PHF3
C-7QHOK	ENSG00000162761	INTRON	LMX1A	LMX1A
C-7QJUM		INTERGENIC
C-7QMFN	ENSG00000156650	INTRON	KAT6B	KAT6B
C-7QMNN	ENSG00000096717	INTRON	SIRT1	SIRT1
C-7QRCS		INTERGENIC
C-7QWKY	ENSG00000138311	INTRON	ZNF365	ZNF365
C-7QZNC	ENSG00000255856	INTRON		RP11-87C12.5
C-7RADV	ENSG00000128699	EXON	ORMDL1	ORMDL1
C-7RAIV	ENSG00000168702	INTRON	LRP1B	LRP1B
C-7RAYV		INTERGENIC
C-7REFM	ENSG00000204161	INTRON	C10orf128	C10orf128
C-7REVN	ENSG00000101445	INTRON	PPP1R16B	PPP1R16B
C-7RJQA		INTERGENIC
C-7RJWL		INTERGENIC
C-7RKRN		INTERGENIC
C-7RLIQ		INTERGENIC
C-7RQNJ		INTERGENIC
C-7SFSY	ENSG00000151914	INTRON	DST	DST
S-3AAQH	ENSG00000257599	INTRON	OVCH1-AS1	OVCH1-AS1
S-3AAQH	ENSG00000187950	INTRON	OVCH1	OVCH1
S-3ABBT		INTERGENIC
S-3ACZC		INTERGENIC
S-3AIZB	ENSG00000257303	EXON		RP11-977G19.11
S-3AIZB	ENSG00000257727	EXON	CNPY2	CNPY2
S-3AIZB	ENSG00000144785	INTRON		RP11-977G19.10
S-3AJWF		INTERGENIC
S-3AKGO	ENSG00000134755	INTRON	DSC2	DSC2
S-3AMQI		INTERGENIC
S-3AMTF		INTERGENIC
S-3ANPA		INTERGENIC
S-3APSI	ENSG00000135052	INTRON	GOLM1	GOLM1
S-3AQUO		INTERGENIC
S-3ARVG	ENSG00000102935	INTRON	ZNF423	ZNF423
S-3AULU	ENSG00000238755	INTRON		RP11-23D24.2
S-3AVIU		INTERGENIC
S-3AVUB		INTERGENIC
S-3AVXM	ENSG00000175198	INTRON	PCCA	PCCA
S-3AXRU		INTERGENIC
S-3BAKL	ENSG00000006114	INTRON	SYNRG	SYNRG
S-3BAVS	ENSG00000254231	INTRON		CTD-2284J15.1
S-3BCKE		INTERGENIC
S-3BCME	ENSG00000248208	EXON		RP11-153M7.1
S-3BCME	ENSG00000250771	INTRON		RP11-153M7.3
S-3BCOJ	ENSG00000144331	INTRON	ZNF385B	ZNF385B
S-3BEIE		INTERGENIC
S-3BJJH		INTERGENIC
S-3BJUS	ENSG00000231246	INTRON		RP5-965F6.2
S-3BLZE		INTERGENIC
S-3BPRC	ENSG00000102910	INTRON	LONP2	LONP2
S-3BQAW	ENSG00000000460	INTRON	C1orf112	C1orf112
S-3BQAW	ENSG00000188404	INTRON	SELL	SELL
S-3BRSC	ENSG00000150672	INTRON	DLG2	DLG2
S-3BSPL		INTERGENIC
S-3BSZA	ENSG00000168702	INTRON	LRP1B	LRP1B
S-3BVTJ		INTERGENIC
S-3BXAQ	ENSG00000173626	INTRON	TRAPPC3L	TRAPPC3L
S-3BXAQ	ENSG00000178033	3UTR	FAM26E	FAM26E
S-3BXZU	ENSG00000177694	INTRON	NAALADL2	NAALADL2
S-3BZHH		INTERGENIC
S-3CGSA		INTERGENIC
S-3CHDM	ENSG00000183780	INTRON	SLC35F3	SLC35F3
S-3CJSB		INTERGENIC
S-3CJXZ	ENSG00000086159	INTRON	AQP6	AQP6
S-3COFA		INTERGENIC
S-3COFC	ENSG00000122584	INTRON	NXPH1	NXPH1
S-3COJH		INTERGENIC
S-3CQOO	ENSG00000221866	INTRON	PLXNA4	PLXNA4
S-3CRRF	ENSG00000184005	INTRON	ST6GALNAC3	ST6GALNAC3
S-3CUAZ		INTERGENIC
S-3CUJO		INTERGENIC
S-3CURH	ENSG00000133030	INTRON	MPRIP	MPRIP
S-3CUTQ	ENSG00000112249	INTRON	ASCC3	ASCC3
S-3CVMK	ENSG00000232006	INTRON		AC005537.2
S-3DALF	ENSG00000258844	INTRON		RP11-259K15.2
S-3DALR	ENSG00000164989	EXON	CCDC171	CCDC171
S-3DAOL	ENSG00000160299	EXON	PCNT	PCNT
S-3DBFT	ENSG00000267313	INTRON		RP11-142I20.1
S-3DEIR	ENSG00000227160	INTRON		RP1-65P5.1
S-3DFFE	ENSG00000174469	INTRON	CNTNAP2	CNTNAP2
S-3DFYH	ENSG00000183775	INTRON	KCTD16	KCTD16
S-3DGZW		INTERGENIC
S-3DIGZ		INTERGENIC
S-3DIXS		INTERGENIC
S-3DJYN		INTERGENIC
S-3DKJZ	ENSG00000119685	INTRON	TTLL5	TTLL5
S-3DLCK		INTERGENIC
S-3DLQT	ENSG00000005020	INTRON	SKAP2	SKAP2
S-3DMDH	ENSG00000147408	INTRON	CSGALNACT1	CSGALNACT1
S-3DMXW		INTERGENIC
S-3DOOI		INTERGENIC
S-3DPEC	ENSG00000104044	INTRON	OCA2	OCA2
S-3DQUF		INTERGENIC
S-3DTGC	ENSG00000137878	INTRON	GCOM1	GCOM1
S-3DTGC	ENSG00000255529	INTRON	POLR2M	POLR2M
S-3DXXP		INTERGENIC
S-3DYJX		INTERGENIC
S-3EDYH	ENSG00000156140	INTRON	ADAMTS3	ADAMTS3
S-3EEHE		INTERGENIC
S-3EFCG		INTERGENIC
S-3EHCI		INTERGENIC
S-3EIMS		INTERGENIC
S-3EIQL		INTERGENIC
S-3EJUZ	ENSG00000110077	EXON	MS4A6A	MS4A6A
S-3EKWF	ENSG00000120658	INTRON	ENOX1	ENOX1
S-3ELSD	ENSG00000249335	INTRON		CTC-340D7.1
S-3EMMF		INTERGENIC
S-3ENMG	ENSG00000227051	INTRON	C14orf132	C14orf132
S-3EOTQ	ENSG00000048405	INTRON	ZNF800	ZNF800
S-3EWEA	ENSG00000196208	INTRON	GREB1	GREB1
S-3EYUH		INTERGENIC
S-3EZZM	ENSG00000137509	INTRON	PRCP	PRCP
S-3FCJN		INTERGENIC
S-3FMNY	ENSG00000152953	INTRON	STK32B	STK32B
S-3FPDZ	ENSG00000215018	INTRON	COL28A1	COL28A1
S-3FRGK		INTERGENIC
S-3FXQO	ENSG00000248869	INTRON		RP11-138I17.1
S-3GACI		INTERGENIC
S-3GBUP	ENSG00000165379	INTRON	LRFN5	LRFN5
S-3GEEU		INTERGENIC
S-3GIZU		INTERGENIC
S-3GKPZ	ENSG00000150672	INTRON	DLG2	DLG2
S-3GMAZ	ENSG00000249171	INTRON		RP11-767N15.1
S-3GMEF		INTERGENIC
S-3GPYL		INTERGENIC
S-3GUDQ	ENSG00000155970	INTRON	MICU3	MICU3
S-3GXRQ		INTERGENIC
S-3GYXQ		INTERGENIC
S-3GZSO		INTERGENIC
S-3HCXW	ENSG00000232692	INTRON		AP001596.6
S-3HCXW	ENSG00000197934	INTRON		AP001597.1
S-3HDKC	ENSG00000135090	INTRON	TAOK3	TAOK3
S-3HDQK	ENSG00000112773	INTRON	FAM46A	FAM46A
S-3HHXK	ENSG00000182319	INTRON		SGK223
S-3HLFI		INTERGENIC
S-3HOEJ	ENSG00000249998	INTRON		RP11-141E13.1
S-3HPTW		INTERGENIC
S-3HTUA		INTERGENIC
S-3HXEG		INTERGENIC
S-3HXTT	ENSG00000221955	INTRON	SLC12A8	SLC12A8
S-3HXTT	ENSG00000163848	INTRON	ZNF148	ZNF148
S-3HYBB		INTERGENIC
S-3HYIV	ENSG00000113389	INTRON	NPR3	NPR3
S-3HYVO	ENSG00000184347	INTRON	SLIT3	SLIT3
S-3ICFG		INTERGENIC
S-3ICGF		INTERGENIC
S-3IGHX		INTERGENIC
S-3IHPG	ENSG00000079156	INTRON	OSBPL6	OSBPL6
S-3IHQI	ENSG00000075856	INTRON	SART3	SART3
S-3IJSJ	ENSG00000188517	INTRON	COL25A1	COL25A1
S-3IMBG	ENSG00000143924	EXON	EML4	EML4
S-3IMBG	ENSG00000143924	3UTR	EML4	EML4
S-3INFR		INTERGENIC
S-3INPU	ENSG00000226240	INTRON	LINC00381	LINC00381
S-3INRM	ENSG00000154080	INTRON	CHST9	CHST9
S-3INRM	ENSG00000260372	INTRON	AQP4-AS1	AQP4-AS1
S-3IOTB	ENSG00000227835	INTRON	CARM1P1	CARM1P1
S-3IQKD		INTERGENIC
S-3IRGP		INTERGENIC
S-3IRYZ	ENSG00000151726	INTRON	ACSL1	ACSL1
S-3IRZK		INTERGENIC
S-3ITPW	ENSG00000166206	INTRON	GABRB3	GABRB3
S-3IVBP	ENSG00000154447	INTRON	SH3RF1	SH3RF1
S-3IXVG		INTERGENIC
S-3IYXD	ENSG00000173926	INTRON	MARCH3	MARCH3
S-3JGVP		INTERGENIC
S-3JKWO		INTERGENIC
S-3JNIQ	ENSG00000204711	INTRON	C9orf135	C9orf135
S-3JPUM	ENSG00000234425	INTRON		RP11-528G1.2
S-3JPUM	ENSG00000066294	INTRON	CD84	CD84
S-3JRJC	ENSG00000174437	INTRON	ATP2A2	ATP2A2
S-3JVBI		INTERGENIC
S-3JWVJ	ENSG00000137090	INTRON	DMRT1	DMRT1
S-3KADS		INTERGENIC
S-3KAUQ		INTERGENIC
S-3KBAA		INTERGENIC
S-3KBPI	ENSG00000259345	INTRON		RP11-624L4.1
S-3KFDQ		INTERGENIC
S-3KGCV	ENSG00000265980	INTRON		CTD-2515C13.2
S-3KJHG	ENSG00000078328	INTRON	RBFOX1	RBFOX1
S-3KJHZ	ENSG00000205592	INTRON	MUC19	MUC19
S-3KJZK	ENSG00000174469	INTRON	CNTNAP2	CNTNAP2
S-3KKOL		INTERGENIC
S-3KKPG		INTERGENIC
S-3KKYY		INTERGENIC
S-3KLGC	ENSG00000228430	INTRON		RP11-15B24.5
S-3KMZT		INTERGENIC
S-3KNJF		INTERGENIC
S-3KNLT	ENSG00000245330	EXON		KB-1471A8.1
S-3KNVD	ENSG00000169760	INTRON	NLGN1	NLGN1
S-3KRQP	ENSG00000185305	INTRON	ARL15	ARL15
S-3KRZS		INTERGENIC
S-3KSCP	ENSG00000155657	INTRON	TTN	TTN
S-3KSCP	ENSG00000270277	EXON		RP11-65L3.2
S-3KSCP	ENSG00000237298	INTRON	TTN-AS1	TTN-AS1
S-3KUBT	ENSG00000171587	INTRON	DSCAM	DSCAM
S-3KWPC	ENSG00000162599	INTRON	NFIA	NFIA
S-3KWZA		INTERGENIC
S-3KXJY	ENSG00000167281	INTRON	RBFOX3	RBFOX3
S-3KXOH	ENSG00000188107	INTRON	EYS	EYS
S-3KXQZ		INTERGENIC
S-3KYEM	ENSG00000248242	INTRON		RP11-556I14.2
S-3KYKU		INTERGENIC
S-3LAWS		INTERGENIC
S-3LCAD		INTERGENIC
S-3LCCE	ENSG00000156687	INTRON	UNC5D	UNC5D
S-3LEYC		INTERGENIC
S-3LMYL	ENSG00000139915	INTRON	MDGA2	MDGA2
S-3LMYL	ENSG00000272781	INTRON		MDGA2
S-3LOPR	ENSG00000260372	INTRON	AQP4-AS1	AQP4-AS1
S-3LQBA	ENSG00000198964	INTRON	SGMS1	SGMS1
S-3LQKS	ENSG00000152061	INTRON	RABGAP1L	RABGAP1L
S-3LRAO	ENSG00000255029	INTRON		CTD-3012A18.1
S-3LRAO	ENSG00000254530	INTRON		RP11-460B17.3
S-3LSXK		INTERGENIC
S-3LTFZ	ENSG00000198121	INTRON	LPAR1	LPAR1
S-3LUIV		INTERGENIC
S-3LWGY		INTERGENIC
S-3LZVW	ENSG00000102466	INTRON	FGF14	FGF14
S-3LZVW	ENSG00000243319	INTRON	FGF14-IT1	FGF14-IT1
S-3MBPW	ENSG00000251003	INTRON		RP11-152P17.2
S-3MFKO		INTERGENIC
S-3MIOK	ENSG00000140057	INTRON	AK7	AK7
S-3MLWO		INTERGENIC
S-3MMSL		INTERGENIC
S-3MOGM	ENSG00000229618	INTRON		AC011288.2
S-3MOGM	ENSG00000237713	INTRON		AC006000.5
S-3MOKQ		INTERGENIC
S-3MOQM	ENSG00000173200	INTRON	PARP15	PARP15
S-3MQXB	ENSG00000075884	INTRON	ARHGAP15	ARHGAP15
S-3MSAX		INTERGENIC
S-3MTBC		INTERGENIC
S-3MXAN		INTERGENIC
S-3MYBY	ENSG00000170927	INTRON	PKHD1	PKHD1
S-3NBPW	ENSG00000134744	INTRON	ZCCHC11	ZCCHC11
S-3NCNL	ENSG00000146350	INTRON	TBC1D32	TBC1D32
S-3NHHK	ENSG00000205653	EXON		RP3-416J7.5
S-3NIUJ	ENSG00000167281	INTRON	RBFOX3	RBFOX3
S-3NMVZ	ENSG00000095794	INTRON	CREM	CREM
S-3NRIG	ENSG00000179603	INTRON	GRM8	GRM8
S-3NRNE	ENSG00000184384	INTRON	MAML2	MAML2
S-3NTJA		INTERGENIC
S-3NWKF	ENSG00000260411	INTRON		RP11-420N3.2
S-3NWKF	ENSG00000078328	INTRON	RBFOX1	RBFOX1
S-3NWQR	ENSG00000158258	INTRON	CLSTN2	CLSTN2
S-3ODUU		INTERGENIC
S-3OGMC		INTERGENIC
S-3OKCU	ENSG00000122547	INTRON	EEPD1	EEPD1
S-3OKSU		INTERGENIC
S-3ONIY	ENSG00000231969	INTRON		AC144449.1
S-3ONNY		INTERGENIC
S-3OOXS		INTERGENIC
S-3ORUF	ENSG00000175806	INTRON	MSRA	MSRA
S-3OSJI	ENSG00000113389	INTRON	NPR3	NPR3
S-3OULQ	ENSG00000183230	INTRON	CTNNA3	CTNNA3
S-3OVMP		INTERGENIC
S-3OXCE	ENSG00000168852	INTRON	TPTE2P5	TPTE2P5
S-3OYLS	ENSG00000188511	INTRON	C22orf34	C22orf34
S-3OZFI		INTERGENIC
S-3PBSU	ENSG00000162746	INTRON	FCRLB	FCRLB
S-3PCJW	ENSG00000175600	INTRON	SUGCT	SUGCT
S-3PEMX	ENSG00000197050	EXON	ZNF420	ZNF420
S-3PEMX	ENSG00000267360	INTRON		CTC-454I21.3
S-3PEMX	ENSG00000196967	INTRON	ZNF585A	ZNF585A
S-3PEMX	ENSG00000267437	INTRON		CTC-454I21.4
S-3PFYO		INTERGENIC
S-3PGHF		INTERGENIC
S-3PHLY	ENSG00000134343	INTRON	ANO3	ANO3
S-3PIBN		INTERGENIC
S-3PLUP		INTERGENIC
S-3PRZQ		INTERGENIC
S-3PUCK	ENSG00000174469	INTRON	CNTNAP2	CNTNAP2
S-3QADQ	ENSG00000258998	EXON		RP11-398E10.1
S-3QBEP		INTERGENIC
S-3QEJU	ENSG00000185483	INTRON	ROR1	ROR1
S-3QGAA	ENSG00000132874	INTRON	SLC14A2	SLC14A2
S-3QGZN	ENSG00000113448	INTRON	PDE4D	PDE4D
S-3QIXJ		INTERGENIC
S-3QKVM	ENSG00000009830	INTRON	POMT2	POMT2
S-3QOGJ		INTERGENIC
S-3QRSC		INTERGENIC
S-3QUYB		INTERGENIC
S-3QWXX	ENSG00000171530	INTRON	TBCA	TBCA
S-3QXOH		INTERGENIC
S-3RCWJ	ENSG00000184384	INTRON	MAML2	MAML2
S-3RCYA	ENSG00000261807	INTRON		RP11-430C1.1
S-3RDBK	ENSG00000151090	INTRON	THRB	THRB
S-3REGH		INTERGENIC
S-3RHUN		INTERGENIC
S-3RKJJ	ENSG00000014824	INTRON	SLC30A9	SLC30A9
S-3ROBK	ENSG00000142856	INTRON	ITGB3BP	ITGB3BP
S-3ROGH	ENSG00000138430	3UTR	OLA1	OLA1
S-3ROHR	ENSG00000049323	INTRON	LTBP1	LTBP1
S-3RPAO	ENSG00000249335	INTRON		CTC-340D7.1
S-3RRHN		INTERGENIC
S-3RTCN	ENSG00000237975	INTRON	FLG-AS1	FLG-AS1
S-3RTCN	ENSG00000143631	INTRON	FLG	FLG
S-3RXDD	ENSG00000232667	INTRON		AC004862.6
S-3SABO	ENSG00000168852	INTRON	TPTE2P5	TPTE2P5
S-3SCZU		INTERGENIC
S-3SEXP	ENSG00000132874	INTRON	SLC14A2	SLC14A2
S-3SHMR		INTERGENIC
S-3SKJS	ENSG00000226994	INTRON		AC012593.1
S-3SKRB		INTERGENIC
S-3SNFE	ENSG00000223552	INTRON		RP11-24F11.2
S-3SPMR	ENSG00000133401	INTRON	PDZD2	PDZD2
S-3SPQI		INTERGENIC
S-3SRDW	ENSG00000054793	INTRON	ATP9A	ATP9A
S-3SRXL	ENSG00000148219	INTRON	ASTN2	ASTN2
S-3STLT		INTERGENIC
S-3SUFG	ENSG00000082397	INTRON	EPB41L3	EPB41L3
S-3SUUJ	ENSG00000147905	INTRON	ZCCHC7	ZCCHC7
S-3SWXN	ENSG00000185052	INTRON	SLC24A3	SLC24A3
S-3SYOC		INTERGENIC
S-3SZBB	ENSG00000261520	INTRON	DLGAP1-AS5	DLGAP1-AS5
S-3SZBB	ENSG00000170579	INTRON	DLGAP1	DLGAP1
S-3TCRN	ENSG00000264324	INTRON		RP11-287D1.3
S-3TCRN	ENSG00000188687	INTRON	SLC4A5	SLC4A5
S-3TDXE	ENSG00000224078	INTRON	SNHG14	SNHG14
S-3TEAM	ENSG00000172987	INTRON	HPSE2	HPSE2
S-3TELJ	ENSG00000130226	INTRON	DPP6	DPP6
S-3TFJT	ENSG00000229618	INTRON		AC011288.2
S-3TGBP		INTERGENIC
S-3THBK	ENSG00000267136	EXON		RP11-53B2.3
S-3THBK	ENSG00000168675	INTRON	LDLRAD4	LDLRAD4
S-3TLGD	ENSG00000230448	INTRON	LINC00276	LINC00276
S-3TNNN	ENSG00000251003	INTRON		RP11-152P17.2
S-3TNRP	ENSG00000148655	INTRON	C10orf11	C10orf11
S-3TOHI	ENSG00000242107	INTRON	LINC01100	LINC01100
S-3TOHI	ENSG00000244040	INTRON	IL12A-AS1	IL12A-AS1
S-3TOIU	ENSG00000243969	INTRON		RP11-439C8.1
S-3TPGE	ENSG00000196091	INTRON	MYBPC1	MYBPC1
S-3TPLF		INTERGENIC
S-3TPMR	ENSG00000155052	INTRON	CNTNAP5	CNTNAP5
S-3TQKH		INTERGENIC
S-3TURG		INTERGENIC
S-3TVMR		INTERGENIC
S-3TVMS		INTERGENIC
S-3TWIO	ENSG00000141179	INTRON	PCTP	PCTP
S-3TXCO	ENSG00000166206	INTRON	GABRB3	GABRB3
S-3UAJD	ENSG00000183117	INTRON	CSMD1	CSMD1
S-3UAXI		INTERGENIC
S-3UCBA	ENSG00000228252	INTRON	COL6A4P2	COL6A4P2
S-3UEHT		INTERGENIC
S-3UFTD	ENSG00000248266	INTRON		RP11-402C9.1
S-3UFTD	ENSG00000218336	INTRON	TENM3	TENM3
S-3UGKZ		INTERGENIC
S-3UIWA		INTERGENIC
S-3UKCF	ENSG00000174469	INTRON	CNTNAP2	CNTNAP2
S-3UKYU		INTERGENIC
S-3ULIE	ENSG00000138459	3UTR	SLC35A5	SLC35A5
S-3UMIK	ENSG00000185532	INTRON	PRKG1	PRKG1
S-3UNNO	ENSG00000125831	EXON	CST11	CST11
S-3UNPF		INTERGENIC
S-3UNRX	ENSG00000197223	INTRON	C1D	C1D
S-3UQQS	ENSG00000104723	INTRON	TUSC3	TUSC3
S-3URKW		INTERGENIC
S-3UTNZ		INTERGENIC
S-3UWSB	ENSG00000144893	INTRON	MED12L	MED12L
S-3UWSB	ENSG00000169313	INTRON	P2RY12	P2RY12
S-3VANS		INTERGENIC
S-3VCIZ	ENSG00000254546	EXON		RP11-113D6.9
S-3VEHX	ENSG00000259635	INTRON		AC100830.3
S-3VEOI		INTERGENIC
S-3VKBQ	ENSG00000229618	INTRON		AC011288.2
S-3VKBQ	ENSG00000237713	INTRON		AC006000.5
S-3VKYX	ENSG00000185942	INTRON	NKAIN3	NKAIN3
S-3VLKN	ENSG00000184903	INTRON	IMMP2L	IMMP2L
S-3VMJQ		INTERGENIC
S-3VMKV		INTERGENIC
S-3VMOW		INTERGENIC
S-3VNVF		INTERGENIC
S-3VOWZ		INTERGENIC
S-3VQID		INTERGENIC
S-3VUIG	ENSG00000115760	INTRON	BIRC6	BIRC6
S-3VUZZ		INTERGENIC
S-3VVPJ	ENSG00000054793	INTRON	ATP9A	ATP9A
S-3VVYJ	ENSG00000137996	INTRON	RTCA	RTCA
S-3VXPG		INTERGENIC
S-3VYCJ		INTERGENIC
S-3VYER	ENSG00000164989	INTRON	CCDC171	CCDC171
S-3VYEU		INTERGENIC
S-3WGDM	ENSG00000135842	INTRON	FAM129A	FAM129A
S-3WKLM		INTERGENIC
S-3WLXH	ENSG00000197302	INTRON	ZNF720	ZNF720
S-3WPOU		INTERGENIC
S-3WQVF	ENSG00000136828	INTRON	RALGPS1	RALGPS1
S-3WSFG		INTERGENIC
S-3WWAZ	ENSG00000169764	INTRON	UGP2	UGP2
S-3WWXQ	ENSG00000149218	INTRON	ENDOD1	ENDOD1
S-3WXDB		INTERGENIC
S-3XCEG		INTERGENIC
S-3XDCN	ENSG00000143882	INTRON	ATP6V1C2	ATP6V1C2
S-3XEJE	ENSG00000119685	INTRON	TTLL5	TTLL5
S-3XFSO	ENSG00000260785	INTRON	CASC17	CASC17
S-3XHKJ		INTERGENIC
S-3XHZU		INTERGENIC
S-3XIID		INTERGENIC
S-3XIUF	ENSG00000049618	INTRON	ARID1B	ARID1B
S-3XIXW		INTERGENIC
S-3XJAB		INTERGENIC
S-3XKLW		INTERGENIC
S-3XMZL	ENSG00000251598	INTRON		RP11-789C2.1
S-3XNNM	ENSG00000142655	INTRON	PEX14	PEX14
S-3XNPE		INTERGENIC
S-3XPCI	ENSG00000133401	INTRON	PDZD2	PDZD2
S-3XQWP	ENSG00000144566	INTRON	RAB5A	RAB5A
S-3XSDB	ENSG00000231781	INTRON		AC079896.1
S-3XSVG	ENSG00000243969	INTRON		RP11-439C8.1
S-3XTEB		INTERGENIC
S-3XTNK	ENSG00000126883	INTRON	NUP214	NUP214
S-3XVYQ	ENSG00000165816	INTRON	VWA2	VWA2
S-3XXRT	ENSG00000185532	INTRON	PRKG1	PRKG1
S-3XYVN	ENSG00000131203	INTRON	IDO1	IDO1
S-3XYVN	ENSG00000253939	INTRON		RP11-44K6.3
S-3XZAV		INTERGENIC
S-3YAVN		INTERGENIC
S-3YCTE	ENSG00000223727	INTRON		AC026188.1
S-3YHAS		INTERGENIC
S-3YIPG		INTERGENIC
S-3YJXS		INTERGENIC
S-3YKNU	ENSG00000261318	INTRON		RP11-653J6.1
S-3YMZQ		INTERGENIC
S-3YOHZ	ENSG00000078018	INTRON	MAP2	MAP2
S-3YOPH	ENSG00000178997	INTRON	EXD1	EXD1
S-3YTQI	ENSG00000160293	INTRON	VAV2	VAV2
S-3YTUW		INTERGENIC
S-3YVEA		INTERGENIC
S-3YWEB	ENSG00000115756	INTRON	HPCAL1	HPCAL1
S-3YYGW		INTERGENIC
S-3ZCEM		INTERGENIC
S-3ZHXQ	ENSG00000168702	INTRON	LRP1B	LRP1B
S-3ZKJA		INTERGENIC
S-3ZLLM	ENSG00000221866	INTRON	PLXNA4	PLXNA4
S-3ZNOG	ENSG00000184985	INTRON	SORCS2	SORCS2
S-3ZOOU	ENSG00000137033	3UTR	IL33	IL33
S-3ZPPN	ENSG00000134986	INTRON	NREP	NREP
S-3ZPQV	ENSG00000112137	INTRON	PHACTR1	PHACTR1
S-3ZTDM		INTERGENIC
S-3ZTIB		INTERGENIC
S-3ZYDB	ENSG00000137764	EXON	MAP2K5	MAP2K5
S-3ZZYN	ENSG00000102466	INTRON	FGF14	FGF14
S-4ABTD		INTERGENIC
S-4AEYR	ENSG00000188001	INTRON	TPRG1	TPRG1
S-4AIYL	ENSG00000077943	INTRON	ITGA8	ITGA8
S-4AJZJ		INTERGENIC
S-4AKGS		INTERGENIC
S-4AKLR	ENSG00000183117	INTRON	CSMD1	CSMD1
S-4ANNH		INTERGENIC
S-4AOOJ	ENSG00000233723	INTRON	LINC01122	LINC01122
S-4APAN		INTERGENIC
S-4APND		INTERGENIC
S-4ARZI		INTERGENIC
S-4ATEG		INTERGENIC
S-4AVOE		INTERGENIC
S-4AXYJ		INTERGENIC
S-4AYKW		INTERGENIC
S-4AYSA		INTERGENIC
S-4BCJX		INTERGENIC
S-4BEIL	ENSG00000270792	INTRON		RP11-103J8.1
S-4BIVF	ENSG00000233358	INTRON		RP1-209A6.1
S-4BJQI		INTERGENIC
S-4BKNY		INTERGENIC
S-4BLVG	ENSG00000228113	INTRON		AC003991.3
S-4BLVG	ENSG00000127954	INTRON	STEAP4	STEAP4
S-4BNLV		INTERGENIC
S-4BOUL	ENSG00000182771	INTRON	GRID1	GRID1
S-4BTRA	ENSG00000136141	INTRON	LRCH1	LRCH1
S-4BTUT		INTERGENIC
S-4BWJX		INTERGENIC
S-4BXRE		INTERGENIC
S-4BYBB	ENSG00000142856	INTRON	ITGB3BP	ITGB3BP
[truncated: 274 more rows]
